# Supplementary material for: Microsatellite isolation and marker development in carrot - genomic distribution, linkage mapping, genetic diversity analysis and marker transferability across Apiaceae
Source: BMC Genomics. 2011 Aug 1;12:386. doi: 10.1186/1471-2164-12-386 (PMC3162538; doi:10.1186/1471-2164-12-386)
Supplement: Additional File 1 — Table S1 - Characteristics of 300 carrot simple sequence repeat markers. SSR type, motif, size, sequence, and primers of 300 GSSRs and BSSRs. Table S2 - Performance of GSSRs and BSSRs in subsets of 7 carrot F2 mapping populations. SSR alleles, polymorphism index, and PCR success2 for seven carrot populations. Table S3 - Accessions used for evaluating carrot SSR marker transferability to other Apiaceae. A list of the 23 diverse Daucus and other Apiaceae evaluated to assess transferability of carrot SSRs to related species. Table S4 - Potential transferability of SSR markers across Apiaceae accessions. Amplification success, clarity, and size of PCR products for 300 carrot SSRs when evaluated for 23 diverse Apiaceae. Table S5 - Daucus carota accessions used for analysis of SSR genetic diversity. A list of the 71 diverse Daucus carota evaluated to assess SSR diversity. [file 1471-2164-12-386-S1.XLS]

## Sheet: Table S1 - SSRs list
Table S1 - Characteristics of 300 carrot simple sequence repeat markers													Data for hyperlinks
SSR	SSR type *	SSR Motifs *	size (nt)*	start*	end*	Forward primer (5'-3')	Reverse primer (5'-3')	Optimal annealing temp. (ºC) ǂ	Expected amplicon size (bp)	NCBI Accesion number	Annotated Sequence [Expected amplicon sequence (bold and underlined), SSR motif (red), primers (blue)]†
GSSR-1	p2 p3	(AC)9 (GAG)4	18 12	188 466	205 477	AGCCAACGTCTCCAAATGATAG	AAGTGGAAGTGGGGTTTCTTCT	55	293	FJ816111	ACCCAGCCAACGTCTCCAAATGATAGCCAATAAAACCAAACATAAAGAAGAGAATCTTGGACGGTTGAGGTTTCGCAGATTCCAAACTGTCTGCTAGCCTCTCTCTATCCTTCTCTCCTATGTTGCATGTTACTTACAACATATACACTGTGTCTGTGTTTTAAAATTCATTTTCTTCTCAAACAAAACACACACACACACACACAATGGCCACCACTCTCAATCTTCATCGTTTTCCAGCCCAACAATTCCTCCAATCCAAGATTCAACCCAATAGAAGAAACCCCACTTCCACTTTCACCAAATTAAGTGGTTTGTAAATACTACTTACTTAAAGCTTAATGTTTATATGTGCATATTGTTCTCCCCCCCGTTTTTTTTTTCTTTCAATCAGGGTCC…		FJ816111
GSSR-2	p2	(AC)16	32	256	287	AAAGTCAAGCGTTGCTCAAACT	ACAGTAGGCATGATTGTAGGGG	55	313	FJ816112	CAGAATCACTTCGCAACAAAGTCAAGCGTTGCTCAAACTTGAATGAACTTCTTCGTGACAAACTGTTGGATTGTGCTGTTTTCAACAGTCCTCAGATTGTTAAGAACCCATACTGTGTCAAGTTTGTTCACTTGGAAATAAACAAAAGCTCAAGGAATGTAAGGGATATAAACAAAACTAGTATTTAAAACTGTTACCTCTAAATTGAGTTATTTGAGTGGATTAAGTGAAATACCTACAAAACACGTTGGTGAGACACACACACACACACACACACACACACACACATATTCAGACCCAAACTCAAACCCCTACAATCATGCCTACTGTGTCTTTTGCTGAACATGAAGCTCTAAAATTCAAATTTTTATATCTAGAAGCTGAAAATATGACCATAAG…		FJ816112
GSSR-3	c	(AG)6tgga(GGAG)3	28	403	430	TTCTTCTTCATCTCTCCACAAGG	TAAAACAGTCACACATCTCTC	54	274	FJ816113	CCAAAATCATGGACCCATAAACGCAAACTTCGAGTATTGGATCAAACAAGAGCCCAACCTGGCCCGACCATCTATCCACTTTCATTCGACTCTTTCTTCTTGTAAAAAAAAACATATTTAAATACAATTTCAAGCTCCATAGCCCCTGACAAACACACATATAAATACAGACACAAACACCATTTTGTGTTTGTGTAGGATCATAAAACAAAAGAAAAGAAATGAAGGGGTTGAACGGAGGGACAGTGAGAGCCAAGGAAGAAGAGGAGCAAGAGGAGGGCATGTCTGCACATTCCCCTTGCAAGAAATCTCCCTCTTCTTCTTCATCTCTCCACAAGGTCTTTTCTTTACTTCTCTTTGCATCTTTATTTATGTTTATATCTGTGCCTCTACATGTTA…		FJ816113
GSSR-4	p4	(TCTA)21	84	465	548	CAATCTTGCCACTAAAAGAGCA	CAGATACAATAGACAGGAAACATCG	55	314	FJ816114	ACCAAACTTAAGATCTTAAGCGACCTTTCTCTAATATAAATGATTAATCAAACCCGTAATCACTTTCATTTCAACTGAAAAAACGCTAATTGCTCATTTAAAATTCAGTGACCTCTTAAAAAAGTATGTGGCTACCCTACGCGCTCTATGAAGTGGTCAAGGTAGGGGGTGTGAGTTCAGCAAAAAGGTAATGAAACTATGTTTGCTTTCTTGCACATACAATATTGTGATGCAGCACTGTTGCAATGTTAAGATACTTTATGTTTCAGTAACATAATGATCAATCTTGCCACTAAAAGAGCACTCCATATATGCATTAGAATCCATAATCCATTTTAATAGTCACATGTCAGTATGCGAGTTTCTGTATGGCCTGCTTAGTAATCCAAAGTTTGTGTT…		FJ816114
GSSR-5	p2 p2	(AC)9 (AC)6	18 12	156 189	173 200	ATAATAAACCCAACCAGACCCC	ATCAGGCAAATCCCATACTGAC	54	120	FJ816115	ACCTAAGCATAACTTAAAATTTTAAATTTATTTACTTTTCTTTTGTGGGGGCAGAAACCAGAGACATATAAAAGTCGCCTCCTTGAATCCTCTCCCCAAAACCCTAAACCCTAATAATAAACCCAACCAGACCCCCAAACAAATTGTGGTCTGAAACACACACACACACACACAGTCCTTGCAAGAAAACACACACACACATGGAGAAAGTGTCAGTATGGGATTTGCCTGATGTGCCAGAGGGTCAGCTCCCACCTCACATTCAACTCCAAAGAACTCGTGTCCACTGCAATTCAGATGCCCCCACCCATGTAAGTTTCCGTGTCTATATGTGTTTATATATGTCTCAATGTTGTTCTTGGATTATAAAGTTTGGATTTTGATGGGTCTTTTGTGTGG…		FJ816115
GSSR-6	c p6	(TC)9a(CT)11 (CAGTAG)4	41 24	246 64	286 87	TCTCCTCTTGATTCTTCTTCGC	CCAATAAGCGTAAGCGTTTCTC	57	306	FJ816116	CCCCCTTTTTAATGCCCCGCCTCGCAGAATCACAGCCCACCTCAGATGATTGTGATGATGAATCAGTAGCAGTAGCAGTAGCAGTAGCCATAGCAGCATCTGCTGTAGAAATTTGATTTTGTTTATTATCGTTATTAATCTCTTTCAAAACCAGTGCCGTTTCTTTCGCTATCTCCTCTTGATTCTTCTTCGCCATTACTGATTCTTCAGCTTCAGAGAGGGAATAAAAGAGAATGTTGAAGAAATCTCTCTCTCTCTCTCTCACTCTCTCTCTCTCTCTCTCTCTCCGTCTCTATCTCTTTCTCTCTGTGTGTGAAGGGGGTGATTGTGCCAATTGCATGTTGTGTTTATCAGATTTAGAAGATTTAAGTAGAATCTAGAATTTGGGAGCTAGATCTA…		FJ816116
GSSR-7	p2	(TG)12	24	272	295	ACTAAAATGCTTGTTTCTAGGG	CAATTCAGCCATTGCATACG	57	155	FJ816117	ACTCAAAAGTGTCATACATTCAATTAATCTGACTTGCTTATATTCTTATATTTCAGTTTTGGATTAATATTGCATCATTTTTAATTGCAGGACCCCTGATAGAATCTCGAGGCAGAAGTCTCCCAAGTAATTTCTCAATTTGAATAATATTTGTTCGTATTGCAGAATCATGTTTAGGAGTGATTTTAAACTAAAATGCTTGTTTCTAGGGATAATTAAGTAAAATGTTCTGTTTTCCTCTTTGTGGTGATAGTGATGATTCATGTTTTTCTGTGTGTGTGTGTGTGTGTGTGTGTTTAAGATGGTCAGCTAGGGCAGTAAAGTCGTATGCAATGGCTGAATTGGAAGCTAGAAAGCTTAAGTATCCTAATATTGGGACTGAAGC		FJ816117
GSSR-8	c	(AT)6gtgtgtg(TGTA)5	39	50	88	ACGTAGTGGCTATAAAGAACAGAGT	CGGTGTAATGTATCTGCAAAAG	57	235	FJ816118	ACGTAGTGGCTATAAAGAACAGAGTTATATCCAAAACATATAAATTGTCATATATATATATGTGTGTGTGTATGTATGTATGTATGTATTTGTAAATATCAAACTAATGATATCTTTAAAAGTGTATGTATTTTTGGCATCCTATGATAAGAGTATTTAGGCGTTAATTTTAATTTATTTCATGTTGACGACACTCGTATACGCTGCAATTTTCTTTTGCAGATACATTACACCGTTTTTGGATAAAGGAGCACGATTGGGGTTGGAATT		FJ816118
GSSR-9	c	(TG)13ata(TATG)10gatgg(ATGT)3	86	241	326	TTGACGCTGTAGTCGCACTTAT	CAGCAAATCAGAGGAAGGGTAG	54	316	FJ816119	ACAGTTTTTTGCTTATGGGATAGACAAGGGTCAACATGAGTTACAAATTTCTCTATCGTTTTATACACCTCGGAACGTATCTCATCATGGTCAAGATAATATTATGGTAATGCTAAAGAAATTATGGGATGTCTTTCCCCTCTATCCAGCACACCAGCTTTCAGAGAAGGTAATGATGGATGTAGTTTTGGGCATTGACGCTGTAGTCGCACTTATCCTTGTCGGCTTCTCCATTATATATGTGTGTGTGTGTGTGTGTGTGTGTGATATATGTATGTATGTATGTATGTATGTATGTATGTATGTATGGATGGATGTATGTATGTATATGGCTTTTAGACATTAGTGATTCTGTGATATAATATAACTCATCTGAAGCTCCAGTTTTAAGCCTTTGAC…		FJ816119
GSSR-10	p4	(GACA)7	28	25	52	CTTAGTAGTAGCACACACCAGACG	GAGCTGAACGAGTCAGAAAGG	55	255	FJ816120	CTTAGTAGTAGCACACACCAGACGGACAGACAGACAGACAGACAGACAGACAAACAGACACAAGGTTTGACTTGGTGATAGTTTTCTTCGATCAGATATAGCATACGATAGGTAGAGAATGCTCTTTGAACCTTCGCTTGAGTAAGTATACCGACTTTACTGGTAGACAGTAGACGTGCTTGTCCTTGAACTGTTCGACCGTTTGTGTAAACGATGATATACTTATCACTATACCCTTTCTGACTCGTTCAGCTCTCATGAGTATGTCCATTTTGGCCATGGAACATCGTCCTGGTTCTGCGGGAGTTTCTAAAGAATTGTGCCTCGCAATTCTCCTTTGAAGCGGCCCCACTTCTCTCCTACATAGGTGATCTTTATCTTATAGAGTAACCTGCGTTT…		FJ816120
GSSR-11	p4 p2	(CACT)3 (GA)11	12 22	66 164	77 185	TTAAATTCACCACAACGCCTC	GGGTAATCGGACTGTGTTTTGT	54	246	FJ816121	CAACTAACTGCGATTAAATTCACCACAACGCCTCCACTTCTCATTTCGCTTTAATTCACTTCACGCACTCACTCACTCACCAAACAAATCTCAAAACACACATTTCAATCCACAAAATCATCTAATCAAACAACTAAAACTCACTCACACCAAACATTCCACGGAGAGAGAGAGAGAGAGAGAGATTCAAAAAATGAATACCTTGAAACTCGCGAGAGCGTTGGCCTCACGATCGTTACAAAACACAGTCCGATTACCCGGAGCCTGCGGTGTAACTCGGCCGAGTTGAATCGTCCGAGACGGAGTCAAAGTGTTGTAAGCGGCGCCGTTTCGTGATCTGTGAGTGTTTCTCAACCGGCCATACTGCTTGATCGCCGGCAAGGCAGTTGAAGCCGCGAC…		FJ816121
GSSR-12	p2	(CT)34	68	125	192	TGTATTGTGTGTATGCAATTTTGG	CAAATCACACAATGCATGAGAGA	54	222	FJ816122	TGTATTGTGTGTATGCAATTTTGGAGGCATATGCTTATAATATAGATCGTATTATGTCATCTTCTCAACAAGCTTACACTAGTCTTCCTCCTACCAGCCAATTGGCAGGCTCAGTTCCGGTATCCTCTCTCTCTCTCTCTCTCTCTCTCTCTCTCTCTCTCTCTCTCTCTCTCTCTCTCTCTCTCTCTCTCTCCCTGTCTCTCTCATGCATTGTGTGATTTG		FJ816122
GSSR-13	p4	(GTAT)8	32	133	164	CGATAACTAAGGATTAACACGATG	TTTGAATTCTGGCCAAATATATGTC	54	226	FJ816123	CTTTCGATAACTAAGGATTAACACGATGGGAGAATAAAAAAATTGAAAAAAAAATGTTTGTAAGCCTGCAACTTAAAAAAGTTTTTATTTGATCCTATCCCTATATATATGTGTGTGTATATATGCCCCCCCGTATGTATGTATGTATGTATGTATGTATGTATGGATGCATGTATAATGTATAATATTTAAATAGGTATTGCCTGACATATATTTGGCCAGAATTCAAAAACAGTCTTAGTTTATGACAATTTTTTTAGGCATAAAAATGAAGGGCATTACAGGCTAAAAAACTGGAAAATGGGTAGGTAACAAATAAAAGCAAAAAAATTACTATAATCATCATATGGTCAACACATCCACGCCACACAGTTTGTAAGGTGTCACCATTCTAAGGAG…		FJ816123
GSSR-14	c	(AC)10(AG)18	56	32	87	CCACCTTGGACAAAGCAAAC	GCCCAGTTCTTCTTAATTGCAG	55	224	FJ816124	ACCACCTTGGACAAAGCAAACACTTGTGTGGACACACACACACACACACACAGAGAGAGAGAGAGAGAGAGAGAGAGAGAGAGAGAGATTACCAATATGGTAGTTTTGATAGACTTGGGTTGTGGGTGAGGAAGAGGATAAACAGTTGCAGAGTGCTGGAGCGTGTGCACACAGTTACACACAGAATCAATAAGCTAACTCTGCTGCAATTAAGAAGAACTGGGCTGTCCATCTCAGAGC		FJ816124
GSSR-15	p4 c	(ATAA)3 (ATAC)9ag(AC)8ag(ACAT)4(ATAC)8atat(ATAC)3	12 120	15 232	26 351	CCACCTTTTACACATACTTTCACAC	GTCTCCACGGTCTCCAAAA	54	330	FJ816125	ACTTTTGATTCCTTATAAATAAATAATGATTAACTTATTCTCCATCTGATTTTTAATAAGTAAATATTCATTTTCCACCTTTTACACATACTTTCACACATTTTTTACATTATCTTTTCATTAATAGATTTTAAACCCAACATTATTATGTAATAATAATAGAGAATACAATTAAGGATTATCGTTAGATTTGTCATCCAACACAAAATTCTTATTTTTAGAAATTAAAGTATACATACATACATACATACATACATACATACATACAGACACACACACACACACAGACATACATACATACATATACATACATACATACATACATACATACATACATATATACATACATACACATATATAGATTAAGTTCTATGGAGACCACTTTTTTTGGAGACCGTG…		FJ816125
GSSR-16	c	(TG)9tacgc(ATGT)3	35	239	273	ATGCAAACGACAATATCCACAG	GCCCAGCCACTTCCTAGAT	57	212	FJ816126	ACATTACCACCTGGTCAAGGGTAGACCGTGAAGTCTGGAAGAGGATCTGTCCGCCAGGTTTCAGCACTCGTGAGAACTCATCCAACAATTTTTTATCAAGAAAATCCAATGAATGGCAGATGCAAACGACAATATCCACAGAGGAAGGATCCACAGGCAAGGAGCCTGCAATACATAAACCATACAATTATCGCCAATACTGATAAAATTGCTACCATATTCAAAATACTAATACATATGTGTGTGTGTGTGTGTGTACGCATGTATGTATGTGTGTATGTATGTGCAATATATTGTAAAGCACCAATAGAGATCTAGGAAGTGGCTGGGCAGCATTCAAGTGACTCGAAGGGT		FJ816126
GSSR-17	p3	(CTA)9	27	89	115	GGTCTCTTCCACACTCATGGAT	CCAGCATTCACTATGTCCACTC	54	216	FJ816127	ACTTTTGAAAACTACCATTTACCCCCTAACGACAATCTCAATCACTCCTTGAAGTTCCCGGTCTCTTCCACACTCATGGATTATTATTCTACTACTACTACTACTACTACTACTACGAGCAATAACTCTCAACTGTCGAACACGACTCATGCCTACTCCAGTGATTTAGCAAGTTACTTGAACACATTTCCAAATATTAATCAAATGGATGAAACGATACTCTATGGATTTGATGAGATGAGTAGCTTGTGTGGAGTGGACATAGTGAATGCTGG		FJ816127
GSSR-18	c P2	(TG)7tt(TG)4 (TG)7	24 14	79 113	102 126	TTGGGGAACAAGCAACTCAG	CTCTCTTGAATGTTGGCATACAC	54	130	FJ816128	ACTCCTAGATCATCATTTGGGGAACAAGCAACTCAGGTATCATACCTCATTTACAACTTTTGCATCTCCATTTATATATGTGTGTGTGTGTGTTTGTGTGTGTATATATGTATGTGTGTGTGTGTGTATGCCAACATTCAAGAGAGTATAC		FJ816128
GSSR-19	c	(AGAC)4(AG)6	28	140	167	CCGAGTTGGATTCGGAGAG	GTAAATTGAGGATTGCGAGTTG	58	231	FJ816129	CGTTCGTGATCTTGATCATCGCTGAACGAGAGTCTTCGTCCTACATAATTACTTCCTAGTCTTCTCTTCCTCTTCCGAGTTGGATTCGGAGAGAATACTACTGAATCCATTGAGACAAAGACTATGTGTGTGGAGGGAGAGACAGACAGACAGACAGAGAGAGAGAGTCGATTGCAACTTACTATGCAATATACAGAGACACAACCAATTAGCACAAAGCGAGCGAAAGAGCGAGAACGAGAGCGAGAGAGAGAGGGGGCGAGAAAGAGAGACTCTGCAAGTGCAACTCGCAATCCTCAATTTACAGACACAAGCAAACCACATACAAATCATACACAGACTGGAGGGCGAGTATACCTTACAATGGCTTGCAAGAACCAAAACGAAGCGCCTCGATGA…		FJ816129
GSSR-20	p2 P2	(AG)10 (AG)7	20 14	29 115	48 128	CATAGCGTTAGAGAGAGAGAAAG	AACTCCCCAACTCAAACTGC	54	234	FJ816130	ACATAGCGTTAGAGAGAGAGAAAGAGACAGAGAGAGAGAGAGAGAGAGATTTTATTAAGAAGGAGGAGTTTATCTTGCCGTTTGAGTTCGGGAGAGGGAGAGAGAGACAGAGACAGAGAGAGAGAGAGATATTTTATTTACAAGGAGTAGTTATTTTGCAGTTTGAGTTCGATCGAGAGAGAGGGAGAGATTTTTAAAAAACGAGTAGTTATTCTGCAGTTTGAGTTGGGGAGTTGTCGCCATTTGGAAGAGAGCCTGTCTCTGTATATAACTAAATATATTTCATTCTTATACATTTATTGTTAGATTTTTGGAAGTCTAGCAGAATC		FJ816130
GSSR-21	c	(ATGT)5(TG)8	33	239	271	ACATACTTGGCTCACCAGTCCT	TAGCTTACCCGTTTCCTCGTAA	54	314	FJ816131	CATGTATGACAATTGACAAACATGGTTTCAACACTAAATCTAAGACCACTGTTTAAAACACGGACATGGTCACTCGGGGCATGCCAAATTGTTAAACTCAAACACCTTTGAAGTTTAAACATACTTGGCTCACCAGTCCTTGCACGTGTTATCAGCACCTGCACATAAAAAATAAGTGTTATTAGTCCTCCATAAAAAACAATGTAAAATGAAAAGAATTGCATGATATATATGTGTGATGTATGTATGTATGTATGTGTGTGTGTGTGTGTTAACTTGTTTATGCTTTAATTACCAAAAAATATATCAATAATGCTTTACAATCATATAGTATTCACTTCTAAGACATTTCAGTATGGAAACTGAATCATGAGAATATGAATATCATAAATGCAGAGC…		FJ816131
GSSR-22	p2 p4	(TA)7 (TGTA)6	14 24	49 85	62 108	TGATTTTTATTTCATCACAAGCCC	AACATGAGCCCTTGGATGTT	57	222	FJ816132	GGTTCTTAGTTTGTATTTAATAAATGATTTTTATTTCATCACAAGCCCTATATATATATATATGAGTATATATATGTATGTGTGTGTATGTATGTATGTATGTATGTATATGCACCTTGCACTTCATAAATAACACTTTAAAAAAAGAATAACATAAAACACCAACACTTTATTTTTCATAAAAAATGATTTGCTAACATTATAATTACATAGTTAAACACAAATTAACATCCAAGGGCTCATGTTATTTGTAGATATTTGTCGAGCACATTCGTTTTCTCTCCCTATTCTGTCCTGCACTTGTAAATCGGT		FJ816132
GSSR-23	p4 p3	(TATG)10 (ATC)4	40 12	383 77	422 88	TACCGTACAACACACCGCAT	CAGAACTGACCTCCCATTATCT	58	232	FJ816133	ACCTCACAAATCACTAATTCTTATATAAGAAATCTCACAAATATACATATACAAAATACAGATATATACGATGTATATCATCATCATCTTCACTCTACTACATTGATGAACTACGCATCATTATCAACCCCTTCCACTCATACCGCTATCACCTACAATCGTGATTGACCTATTACCATTTACCACCATAACGTGCCACTACTACTAATATTTACCGTACAACACACCGCATCCCGATATGGATTGAGTGGGGCGAGGTGGGCTATAGGTGGATGATGTCATATATTGAGTGGATGATGGCACATACAGGGTGAATGATGTCGTTTAGGCGTTTGTAATTTAGTTTTGTATTTGAGCAATTGCTTATATATATGCATGTATATATGTATGTATGTATGT…		FJ816133
GSSR-24	p2	(TC)12	24	264	287	GCCAACCATCAAAATCACTTCT	GAATAACTGCCTGCAATACCG	58	183	FJ816134	ACAGTTACCACTAAATCTATTTCATAATTGAAAAAAAATCAGAGATCTAGGCAATTATCTTCATTCCAGTATTTGAATCATGGTGGATGCCTTGTTCTTGATATCTTACGTTCTTATTTTATTGCTGGGTCATATATTGGTGCATGTATCGACTTATACATCTGTTGTTATTAGGTTTGCGGGAAGGCGGAAAAAGCAAGGGAAATTCTTGAGCAAGCACTTGAAATTTGCCAACCATCAAAATCACTTCTGGAGGTTGCTCATCTCTCTCTCTCTCTCTCTCTCTCTACACGCAACACACACAACCAATTGAATCACAAGGACATACATTGATAGATAAATCAACTTATATCGCTTCTGATGCTATCTGAACTTGAATTTTTTTTGTTTGCGGTATTG…		FJ816134
GSSR-25	p4	(CATA)21	84	101	184	CCAGAAACTGATTTTTAATTTAGGC	CGTTTTTCAATAAAACCTCAATC	55	209	FJ816135	ACAAATTAGTGATTTCTGTAGTTAAAAATAGTGATAAAAAACTGACCAGAAACTGATTTTTAATTTAGGCTAATTTGGTTTCTATTGGAGTAGGACTCTCCATACATACATACATACATACATACATACATACATACATACATACATACATACATACATACATACATACATACATACATACATATATCCTTTGATAACAAGTTACTAAACAAGATCTCAACCAAAAAATTAGATTGAGGTTTTATTGAAAAACGTAAATAGAAAAAATGATAAGAGAGTGAACG		FJ816135
GSSR-26	c	(TG)12(AG)10	44	9	52	GGTTCGTCTGTGTGTGTG	AAGGCCTCTACAAAGAAGGTG	55	250	FJ816136	GGTTCGTCTGTGTGTGTGTGTGTGTGTGTGTGAGAGAGAGAGAGAGAGAGAGACCATTTCTTTATCAGCAAGCAATTCTTCAGTTGTAACATGTGGAGATTCCAAAAACTCCAATAGTTTTGCAGACAGATCTTCCTGAACCACAGTTGCCAACTTGTCAGAATTGCAAATAAGGCAAAGTTCAGATGACAACTTCTAAACACCTTATTCGCATAGTCTCAATCCCACTCACCTTCTTTGTAGAGGCCTTATTAACTGGTATGTTAAGGATATCACAAAAAAAACAGTAGTTTTTCTTTGACACTTATCGATCCTCTCCTTAATTTTTGTCCTCTGCTTTTCCTGGATAATGTAGACAAAATATTAAAACAAGCAGCAATGAGT		FJ816136
GSSR-27	p2	(GA)9	18	7	24	CGTGTGTGAGAGAGAGAG	ATTCTGGGGTTTTGCCTACC	55	230	FJ816137	GTGTGTGAGAGAGAGAGAGAGAGACAGGGAGATTGCTATACACAGAGAGAGATGGATATAGATGGATAGAGAGAGAGATTGCTATTTGCCCTATGCAACTAAGTATCAAGATGAATTTTGTGAGTTTAGTTGCATTACTGACTGTTTATAATGGCAGCTGGTCCACATCCATTGATTGTTAGCAACAACCTACCGGCGTATTTTTTTGTTGGTAGGCAAAACCCCAGAATGATCATTTTTCTGCCGGTAGATGACCTAACCCCCTGCATATACCTAAAAGATTTAGGCATAATGCCATCCAGTGGGAAAGAAAATAGCTGGTAGATGGTTGCATCAATCGGTTGTCAAGACCCACACGGCTAGACCCATGTATAATTGCTTACTTAAATATTCCACCAT…		FJ816137
GSSR-28	p4	(TATG)7	28	87	114	CGAGTTCCAAAGAATGGACC	TCTGGTATTTCAGATTATTAAGGG	55	218	FJ816138	CTTACAGATCACCAAAATAAGGTTGCCAAGTAGATTTGGCAAAATGGGTCGAGTTCCAAAGAATGGACCTAATACACACACAGATATATGTATGTATGTATGTATGTATGTATGTATCACATAATATCAAATTAACCAAATCAGAAATAATCTAATCCGAACCAATATCTGATTCAAAATAGTGAAATAAAAAAATAATCTAAAAAACAATGTGATTTGATCTAAAAATAATCCAAAATTTAACCCTTAATAATCTGAAATACCAGATATGATGATCCTAAAAGAATTTGATCTTAGAATAATTAAAAAATTCCTAATTTTGCTGAAATTTTAGCCGAACGGCAATTGACC		FJ816138
GSSR-29	p2	(TG)18	36	113	148	TGATCTTTTTGTGGTTTAGCAGG	CTTATTGACCAAATCAAACACAT	55	159	FJ816139	CATGTCTTAAAGTTTTGATCTTTTTGTGGTTTAGCAGGTTTTAGATTGATTATTGGTTTTAGATCAATGTTGGGATTGAACCTTATTACAAATTGAATTTTTTTTGTTAAATTGTGTGTGTGTGTGTGTGTGTGTGTGTGTGTGTGTGTTTATGTGTTTGATTTGGTCAATAAGT		FJ816139
GSSR-30	c	(AC)8atacataca(TATG)7tatttac(GTAT)3(GCAT)3	84	100	183	AAGGATTAACACGATGGGAG	TGGCTCCCACTACTGCTAAT	56	223	FJ816140	CTTTCTATAACTAAGGATTAACACGATGGGAGAATAAAAAAAAAGTTTGTAAGTTTGTAAATTAAAAAAGTTTTTATTTGATCTTATCCCTATATATATACACACACACACACACATACATACATATGTATGTATGTATGTATGTATGTATGTATTTACGTATGTATGTATGCATGCATGCATGCACACATTCTGCAAAACCTCTTTATCTTGTTATTAGCAGTAGTGGGAGCCATATATACATACACTTTTGCAACACATTTCTTCTTCAGTCTTCCTTTATTCAAATCACACCATGACATTAATCAAAAGAACAATCTACACATAGGAAGGGCTGCAAACCCCTCCAAACCGGAAAATTTACTTGAACAATCAATACAGAAATTACTAATCAGGCAT…		FJ816140
GSSR-31	p4 p4	(CAAA)3 (GTTT)8	12 32	337 384	348 415	GGATTCTAACTGGCCTCAAACA	TGTATATTTCCGCAACAAAGGC	54	381	FJ816141	CCATCCTCTGCTTTCGTGTTAGAATATGATCCTGGTAAGCTCTCCTCCTAACACCTCGAGGTTTTAGGAGAATTGGTCACTTAACATTTCGCAATTCCGTCTCTCTTAATTGTTAATGGTAATCCTGGTTGAATGCAAAAACAAATAGCGATTAGTACAATATCGCCCACTTCAAACACTTAAAACATTCGAGTTGGATTCTAACTGGCCTCAAACATATATAAGAGGAAACGAATGATGCATAAAAGGCACGGCAGGGAGGAAATATAAGTTCATATCTTCACGAGTCACGGATACAGCTGAGCGATATTTGTAGTTTGATACGCATTATTATTGCAAACAAACAAATTCTATTACAGGAGACATCAAATATAATAACTGCAGTTTGTTTGTTTGTTT…		FJ816141
GSSR-32	c	(GA)6gggggg(GA)22	62	236	297	TGCAGGTGAAAATCGAACAG	CAAACAAACCCCCGATTTATAC	55	218	FJ816142	ACTACAAACTACAGACACAGTAACTAAGATAAACAAGATCCAAGTAGCTGAGCCCTAATTAATGAAGTCGAGACCTAAGTCAAACACTAATTAACAAATTAACGGCAGATTCGAGTTGAATTAGGCGAAACACGTATCCGAGATTCGCGAATCTAGAGTGTGATTAGTAGTAATTAGCAATGCAGGTGAAAATCGAACAGTGAATCTGACCTAGACATGAAAAGTAACAGTTTCGGAGAGAGAGAGAGGGGGGGAGAGAGAGAGAGAGAGAGAGAGAGAGAGAGAGAGAGAGAGAGACTTGAGAGAGAGGAGATATGTGTCACAGGGAGGCTATGGTAGAATAGATAGAGGGAGAGAGGGTGTAGTGGTGTGTGTATGTATAAATCGGGGGTTTGTTT		FJ816142
GSSR-33	c	(TCA)14c(CAT)5	58	337	394	ATTGTATGCCACAATACCAATGC	GATGATTATGATGATGGTGATG	55	186	FJ816143	GAATTCGCCCTTGCCGCCTGCCTAGCTTACAGAATCACTAGGGATGACATAGCATCCCATAAAGAAACTCTTATTTGGTGTCAATGTTTATAAATTTCAGATATGGAATTTTTTGAATTTATCATAGTTAATTTCATCATGATAATAAAAGTTTTATTATGTATTTTGTTAAGATACTAGCTATATCACATTTCTTAGGTTTGGAATTCATTGTATGCCACAATACCAATGCTATATTAGTCCCTACACACTAGCTATAAGAAGATAATTCTAGTCAAAAGGACATATTTCTCTTTTTTTTAAGAGAAATTTGCCAAACAATTTGCTCAAATGCAGTCATCATCATCATCATCATCATCATCATCATCATCATCATCACCATCATCATCATCATC		FJ816143
GSSR-34	c	(TATG)6c(ATGT)7	75	419	471	TTGTGTTTCATTTTACAAGCCG	ATTTAATTAATTAACATTTGTAATACATAC	55	178	FJ816144	ACTTTAATCTACAAAACTTCTCATACCAACATTTTTAAAATATACGAGGATGATGTTTTCAACCCGAAAAGAAATAAACTTGAACATGTTGATATGGACCAAGATCAATATAAGCCTTCATAAATCTCAATTTATTTCCACCGCCAGAATTACATATTAACGAATTGAAATTAATACACTCATCAATATTTTCAAAATCAATTCTTTCATTAAGAATCTCATAATTGTGAGGTTACTTATAGTTGCCGCTAGTTCCCTCAAAATCACAGGTTCAACTCCATCTTACTAACATCAATTGAGATGATAATACTTGTAGGTTGTGTTTCATTTTACAAGCCGATTGCTTCGCTTTTCATCATCCTGCATTTGCTACTTTAATAAAGCAATTTTTGTGTAACA…		FJ816144
GSSR-35	p2	(GA)13	26	193	218	AATTCACAATCACCGACTCTCC	ACGTCAAAGCTCCTGTTCATTT	55	173	FJ816145	TGTTCTCTCTCAACAGGCTCACTAAAATGTTCAACACCGCAGCATACACAGCTAAAACAAAACATCTAATTCCTTCTCTAATTCACAATCACCGACTCTCCAGACTAATCAACACGACTAATTACTAATTGATAAATTAATTAAAAGGCACAAGAAATTTCAGAGAGAGCAGAGAGAGAGGGAGAGAGAGCGGAGAGAGAGAGAGAGAGAGAGAGAGAAAGAGAGAGACCAAATGAACAGGAGCTTTGACGTGTTTAACGAGCGAAGAAGTGCACTGATTCTCTCTGACCTGGTGCTTGTGATGCTTTCTTATGTGATTCCGGTA		FJ816145
GSSR-36	p4	(CATA)15	60	101	160	CCAGAAACTGATTTTTAATTTAGGC	CGTTTTTCAATAAAACCTCAATC	55	185	FJ816146	ACAAATTAGTGATTTCTGTAGTTAAAAATAGTGATAAAAAACTGACCAGAAACTGATTTTTAATTTAGGCTAATTTGGTTTCTATTGGAGTAGGACTCTCCATACATACATACATACATACATACATACATACATACATACATACATACATACATACATATATCCTTTGATAACAAGTTACTAAACAAGATCTCAACCAAAAAATTAGATTGAGGTTTTATTGAAAAACGTAAATAGAAAAAATGATAAGAGAGTGAACG		FJ816146
GSSR-37	p4 p4	(TATG)7 (TTGC)3	28 12	78 266	105 277	CGAGGGAGAATGACGAAAATTA	TCTGTGACGAGTAGGATCAGGA	55	197	FJ816147	ACCTGCAAGAGAAAATCCGAGAAACAAATGGATTGAACGAGGGAGAATGACGAAAATTAAAAGAGTGGGAGTGGGTATATGTATGTATGTATGTATGTATGTATGTATAGATTCAGTGTGACAAAGATACGTGTGCGTGTGCTTATGCAAATAATAATTGAGGGGAAGAAACGTTTAAAAGACAAGGGGGTGTTGAGTTACAAAGACACGAATCCTGATCCTACTCGTCACAGATCCTCCGTTTTGTTCCTGCATCTCATTTTCTTTGCTTGCTTGCTTGTCGGTTTCTCAACCCCAATAAACGACACCGGACCTTAAAGAAATGTAGTAATAATTATAACGATATGGTATATCTATTCATTTTAATCTTTTATCTTTTATAAATGAATAACAGTTAAT…		FJ816147
GSSR-38	c	(TGCA)4(TACA)3taa(ATAC)8a(TATG)3(TG)6(TA)6	100	346	445	TATATGGTTCCCACTACTGC	AAGGATTAACACGATGGGAGAA	56	230	FJ816148	ACATTTCTATTAACATTTCTTTGAAGCTTTCATGTCACAGTAACCTCTGGTATGGTTAATTGTCATCCACAATTAGGTGTGTTGACCTGCTTACTGTTTTGTAATGATATGCAAAGTATTTGCATCTTTTATATGCCTGATTAGTAATTTCTGTATTGATTGTTCAAGTAAATTTTCCGGTTTGGAGGGGTTTGCAGCCCTTCCTATGTGTAGATTGTTCTTTTGATTAATGTCATGGTGTGATTTGAATAAAGGAAGACTGAAGAAGAAATGTGTTGCAAAAGTGTATGTATATATGGTTCCCACTACTGCTAATAACAAGATAAAGAGGTTTTGCAGAATGTGTGCATGCATGCATGCATACATACATACATAAATACATACATACATACATACATA…		FJ816148
GSSR-39	p4	(TATG)10	40	308	347	CGACTTGGCTTGTCTCTTCA	CTCCAATTTGAGATACATTTGGG	55	174	FJ816149	AATTCTACACATAGTTTTTTTATTTGTATAATTTGTTTTATGTAACATTAATAAAATTTTGATATTTTTACCACCATTATATAACATCATTAAAATCTTGATGTATATATAATAAGCTAATAATAGTAATTGAGTGATAATTATTGTTTGTTTTCCATTGCAGTTAAGTGAAAAATGACAAATATTTTTGTCACAAAGTAGCTACTATTTTTTTTCGAGTTCTTATATGCCCTTTTCTTTTTTCTTTATATATTTATTATAAAATAACGCTCAAGACGACTTGGCTTGTCTCTTCACATCATTCAGTTATGTATGTATGTATGTATGTATGTATGTATGTATGTATGTACGTATGTATGTTTGTATGTATATATGTATATGTTTGTATATATTATATAG…		FJ816149
GSSR-40	p3	(CAT)7	21	332	352	TAGAAGCTCCAACAAATCACCC	CAAGGAACCCTAGATCACAAATG	55	171	FJ816150	TTTTCACTTGATTTTATTTCTAAATACACTCAAAAACTAAGTTGTGAGTCTAAATTTTATTACTTATTTTTCCTGTCTTTCTTTCAATATTGAAAACTCTAAAATTTTGGAAATGTCATTATTCATTGCTTCAAAATAAAGACAGAAAAACTTGGCAAAAAGGTGAGGATATTAGTGTAATTAAGTCCAATGGACAGGGACATTTGTGTAAAATAGAAGCTCCAACAAATCACCCAAAAAACACAACACCCTCATTCCTGCTCATATCTTCCTGGCATACCAATAAAACTTCATCCACTCTCCATACCTACATACTATACTGCCATATATACATCATCATCATCATCATCATCACTTTCATCATTTGTGATCTAGGGTTCCTTGATTTCAATTATAATC…		FJ816150
GSSR-42	c	(AC)8t(CACACT)2	29	36	64	CAGCACTACTCGAAGATTGGC	ACCTAGTTCTGTCCAAAGTGCG	58	288	FJ816151	AGCACTACTCGAAGATTGGCTAAAACAAACACCCAACACACACACACACACTCACACTCACACTCACGCACTCTATATGAAACAATTTTTTAGTGGCTCAAATAGTTAACATATTAATAGCATGTGGCATTGTATCAAACATAATATAATTAGGCCACTTAATCGTCAATCAACCATATGTTAACTCTGATTGAAATCGCGTGGTTCAATTTGCCCCCTCTTGAGTTTTTTTGATCTTTTGTTTACAATAGCTGAACACGAAGCACTCGCACTTTGGACAGAACTAGGTCAGCTGGTTTTTGTTTTAAAAAAATTTAAAACCAATGCTCTGCTCGGTTCCCTTTATAAAGTTGGAAAAATCATTTATATGATTCAAGGTTTAACAATAGTTTATTGATC…		FJ816151
GSSR-43	p2	(TG)12	24	299	322	TTCTTCACCTATGTTGGGGC	CGTTCATATGCACAACACTCA	58	198	FJ816152	ACAGCAGATAGTTAGCTTATGTAGCCCTAACAGATTATCATTCTATATTATCGTTGACCTTTTACACAGAATCCTAGACAAAACAAAGCAACATAGTTGGGTTAAAAATTAAAATATATAGTTTGGTTTTAGACAAAAACTCTATTATTCTTCACCTATGTTGGGGCATTTAGTAAAAAAATAACCCACCAAAATTCCATTGTCAGAGTGCAGTGTATTTCAAGTAGGTATATCAACTGGCAGAGATAATCACTAGGGGATTCAAAGCATAATCCTGCGCATATTGACTGAAGATAGATGTGTGTGTGTGTGTGTGTGTGTGAGTGAGTGTTGTGCATATGAACG		FJ816152
GSSR-44	p2 p2	(TC)7 (TC)11	14 22	92 179	105 200	AACTTCACCCCAGCTCACC	CAAAGCAAGTAAAGAGACAGCG	58	209	FJ816153	ACCTTGACTTTTCATCTGCAGCACACTGTTAATAGGAGTGATTCACAGATACCCCTTTCTCTTCCCTCAACTTCACCCCAGCTCACCAGGTTCTCTCTCTCTCTCGCTCTCGCCAAGTATCTTCTGACAAATCTCTCTCTCAATATTAAAGAATCTCTCTCTTCACACGCACACACAATCTCTCTCTCTCTCTCTCTCTCCCTCTCTCTCTACACACACAGTAGTTTATGTGATATGTATGTTTATGTATCTATGCGCTGTCTCTTTACTTGCTTTGACTAATTTCCCATTATTTTCATCGTCCAATTATGATTCTCTGCTACATAAGGATCATATCTATGATTCGAATC		FJ816153
GSSR-45	p2	(CA)9	18	448	465	GTCCAACTATCCACTTCTTGGC	GCTATGTAAAATCTCCCACTACCTCT	56	379	FJ816154	CTTTCCATCCAGGAGGCAACTTTTCTATCACAGCGGCAACTTGGAAAGATTTCGTGAGACCCATCTGCTCGGCATGCATCTCATGAATAATCGGTTGCAATTCTTGCACCTGACTGTCAACAGTCTTGGAATCCACCATCTTGTAGTCAAGAAAGCGTCCAACTATCCACTTCTTGGCACCGGCATCTTCGGTTTTATACTTACCGTCAAGTGATTCCACTAGAACATTAACTAGATAAGTAAGATCCTACTAACTGATATGCCCCTTCCCACTGTGCGGGAAAGTATGAACTCAAGACTAGCTTAAGGGGAAGTGACGGCTTTGTCATACAATCCTTAAGGTCGTGCGTCTCAAAGAAACTAGCAGGTGGTGTTGGGGTGAGGACGGTCCATAGTACA…		FJ816154
GSSR-46	p2 p2	(CT)7 (TC)7	14 14	286 328	299 341	GATTACTTGACCTGGGTTGAGG	GTATGTGAAGCGGAGATTGTTG	58	380	FJ816155	ACTTTCAGGCTCGCCCCCCGGGCAGATTCATTTATCATCCCTTTTACTTGCGTTTGATTACTTGACCTGGGTTGAGGAGAAAAGGCACCGCCAGGGCTGGTCCTAGAATAGTATAAAACCTAAGGCTGTGGATGCAGAGAGCGACACGATCTCTCGCGCATTCTCCTCCAACAAGGCCTCTCCCTCTTACATAACTCACCAACTACTTTACCCGTGTCTACTACATGTATATATATAACTACGACTGACCCAAACAAAACTACACATCTCTTCAAATCTCCCTCCCTCTCTCTCTCTCTCCAAACTAAACAACCCCTCCTCTTCAAATCTCTCTCTCTCTCTTCCTATAAATCAATTCACGACATGATTCCCAGCAGCGAAGACAATGCAACAGCCACA…		FJ816155
GSSR-47	p2 p4	(GA)21 (ATAA)4	42 16	464 273	505 288	TCTCTAGCTTCGAAAAGCAC	ACACGCGCCCTCTCTC	54	127	FJ816156	GCTTCACCTACATACAACCAAACCAAATTCGGAGTAAATAATAACGAAACCAACAACATTTAGCGATCCCGATGAATTAATTAACAACAGAACACGGGGATATTGTAGTGTATAAGTGAATTAGGGGAGTAGGTCGGCACAGATTAACATATCGAGTTCTAGGGTTTTTACATTCGACAGGGTAGGGCAATCCAACTGACGCGATTTCTGTTGGTTTCTTGTCTGATTCTTTCTCTAAACACGCGTAAAATGCATCGCGAGCCTGGAGATTTATAAATAAATAAATAAATCAGAAACAAATAAACATGTATGGAAACAAGTGTGGATTATAATGTGTATGAAGGAGCGTGAGGTTAGAAGAGACGAAATAAGAACCTTGTAACAGGCTTCTCTAGCTTC…		FJ816156
GSSR-48	p3	(ACA)6	18	603	620	GATCTCGAGAAGCCTGTCC	TTCAGCTTCTTGTCTGAACACAG	54	225	FJ816157	ACAGGTAAAGCCATTGTGAATAAGATACAAGTCAACGTAGAAGTCCAAAAGTTCATCAAATCTCATAAACAAGAAACAACACATCTACATATGAAGACTATGTAGCATTAAAATTGTAGAACCGGAATTTCAAAATAATCGAGCTCTGTCAAAATTCAGTTGACACTACATAAAACCAGTCTCATCAATAATTCAAACTAACAGCATCAAATTAAAACACAAAAAATACACAACAACCAAAAAAGCAACAAAAACCAACAATGTTGAATTCAATCAATTAAACACCAATGCAACTCTAATGAAGTGAATTTTACTTACAATCAAATAACAAAAACAATAAATTAAGCTGCTACTGCTATACATAACATCAAATGAGCATCCTATGAAGAAACATAACAT…		FJ816157
GSSR-49	p2	(AG)21	42	502	543	CAAGGAAAAATTCCACCACAAC	CATTCTCAGGTCACCCCTC	54	222	FJ816158	ACAGACCAAAACCGACGATTAAAAATACATCTTTAAAAAGGCAGTATGAACAACGTATAATCAGAATTTCAAAATGTTTATGCTGGATGCATTTCAGTAAAACTACAATCAAGTACGAGATAGAGACGTAAATTTGACAAACACCAAATTCTCCAACTTCACTCCATTATGTTTCATCCTAAGTCATCACATCGGGCTCAGCAAAATAACACTTCCCAAAATCCATTTCATCGATTCTTAATACCAAACTCACCACATTTATCAAGTCACTCTATACAATGAAACTAAACAGCTATCAGACTGTTATCACAGGGAAAAGCAATGCACAACAAAATTACAAGGAAAAATTCCACCACAACAAACAAAATATCAAGAACTGTTATATTTTAGAAGGCAATA…		FJ816158
GSSR-50	c c	(AG)7ttagggg(GA)10 (AG)7ttagagg(GA)11	41 43	152 214	192 256	TATAGAATACACANGGAGAGAG	GCTTCTSTKWTTMTCTCTCTC	54	184	FJ816159	ACAGACAAGCATAAACATATATGTGAAAAGGGCGTCTTTGATTCAACTACCCAGAGCCAAAGCAACAACGAATTAAGCACTAAGCGGTATAGAATACACACGGAGAGAGAGGGGGGGGGCGCGACACAGAGACGCATAGGGGGAGAGAGATAGAGAGAGAGAGAGTTAGGGGGAGAGAGAGAGAGAGAGAGATGCATAGGGGGAGAGAGAGATAGAGAGAGAGAGAGTTAGAGGGAGAGAGAGAGAGAGAGAGAGAGGGACTCACAGAAGC		FJ816159
GSSR-51	p2	(AG)11	22	39	60	ACAGAGAGATAGGGATAGAG	GTTTGGACTCCACTTGCTC	54	234	FJ816160	ACAGAGAGATAGGGATAGAGAGATAGATTATACAGAGTAGAGAGAGAGAGAGAGAGAGAGCATAGTAATAAAAAAAGAAAAAGAAAAAAAGGATGGTTGGAGGGCAAGGTGGTGCAGGGGGAATGGTAAGCAGAGAGGAGCAAGAAATAGCGCGGGGTGTGGAGAGCGTATTGAGCGCGGCGAGCCCTAATTTGAGCTCTTTACAAGACGTGGTGGAGCAAGTGGAGTCCAAACTAGGGTTTCAAGTCTCTCACAAGATCGATTTCATTCGCACCCACATCCACTACCTTCTACGTCCTCCTCCTCAACCAGTCTACCACAAAGACCATTTTGCCCCTGAACA		FJ816160
GSSR-52	c	(ATAC)4atag(ATAC)6	44	512	555	CGCTTTCTTGATTCTTATTTTACG	ACGTACGTATGTATGTATTTATG	54	151	FJ816161	GGTTCTTGATAGTTGCGCAATCAAACAGTAATATGTATCCTTTGTTAACTTAATTATGACATTACAATATGATCGATGTCCACATGTATTTTATAATAGTTTATAGTTAGTGTTCATATTTAAGTTAAACGTTTTACTTTCGAACTGTAGATTAAAAAAGATATTATGTTCTTAAATTAATTGAATCCTTAATCTTGAACCAAATGGAACTTCGAGTATATTACATAATTGACCTGTGCTTGGTGGTGTATGAGATTCTCAATTTTTCTCCATTAGTATTGGAAGTAGATGTGAGATTATTGCTTAACTCGTGGAGAGCGAAGCCCAATGAATTCAGACAATCAAAAGACAAATAAACTACAAGGGTCTTGAAGTAATGTAAATAGTTTGAATACTTTA…		FJ816161
GSSR-53	p2	(GA)6	12	164	175	AGTGAGAGGGAGAGAGATG	TTTGAAGTCATAAAGAGACCCTC	54	289	FJ816162	AGAGTGAGAGGGGGAGAGATGGGGATATAGTCACACCCCCCCAGCGTGAGTGTGGGAGAGAGTGACAGATAGAGACAGAGTGAGAGGGAGAGAGATGGGGATAGAGGGAGAGAGTGAGTGTGTGTAGAGAGAGACAGATAAGAGGTGGGAAGAGTGAGTGTGGGAGAGAGAGAGACAGATAGAGATAGAGAGAGTGAGACAGATAGAGACAGAGAGAGTGAGAGGGAGAGAGTGTGTGAGGGAGAGAGACAAATTAGAGGTGGAGAGAGCGACTGTGGGAGAGAGACAGAGAGAGTGAGAGACAGAGTGTTATGTTGTGTTTATTGTGATTGCTATGTATATATGAGGGTCTCTTTATGACTTCAAATATATCATTGATAATATATTTTGTTGGCTGAG…		FJ816162
GSSR-54	c P4	(ATGT)3ata(TATG)3 (TATG)3	27 12	218 271	244 282	TGCATCTCTTTCCTTGGGAG	TGCCTTCTTCTGGTCAAGTG	54	323	FJ816163	CTAGCTAGCAGAATCACTTACTTGTGAGGACCTCGGTGTTGCTTGGTTTTGTTAAGTTCCTTTCTCCTAATATACATGCATCTCTTTCCTTGGGAGAACTCCTGTTATCCAATCTTAAAGTCTGTTTCTCTTTATCTTTTTGTTAAACATTACACTGGTCAGGACTCAGGACTTTAATTGCAATCCCTGTTTGTTATCTTATAATATAGACACACACATGTATGTATGTATATATGTATGTATGAATGCATGCATGTATGTATATATGTATATGTATGTATGCGTGTGTGTGTATATATATTGCTTAGTGATTTCTGTCTTCCATTGCTTTGACTTAAATGGTTGTGTTATTAAATGTAATTTACACCACATAGGTCAACACTTGACCAGAAGAAGGCA…		FJ816163
GSSR-55	p4	(CTCC)3	12	420	431	CATCCATCAATCAAAAGGAGC	CCAAGAAATGTGGAATGCTG	54, 56	201	FJ816164	AGTTCGGCATTACATATTTACGACGAATGAATAGAAACTTTGCTGGAATGAATTTTCGTATATCTCACTCAAAATTATAGTTCAGGACATCGTATAACTAATTTGTCGTCCAAGATACTACAATACACCACCATACCAAAGGAAAAAAGTGCAAGTCATATTGTAGTATATCGGTCTTTCTAATGTGTGCCCAAGGGCACACAATAATCACTAAATTCTATGGCTTATTGTGATTGGTGGAGTTGATGTGAATGCAGGGGGGCCACCATCATTTATTATTCATCCATCAATCAAAAGGAGCTATTTTTATTGGAGTTAGGGACTATTGTGTGCCCTTGGGCACACCTTAGAAAATCCCGTAGTATATATAGCCATGCAATACAGCTCTTCAGTATTCTC…		FJ816164
GSSR-56	p4	(ACAA)4	16	158	173	GCTCGAGCATTAGCTCTTTCA	TGCGTCACAATGACTCATATCC	54	243	FJ816165	CTCACGGCGCTGTTCAGGGGTCAAACCATCGTCTTTACCCTTCGCTTTGCCACCAGCTCGAGCATTAGCTCTTTCACGATCCTTCTCTCTTTGATTCCCACGTTAGATCCATCAAATCAAGGAACAACAATACCTCAACAATCATACAAAAACACACACAAACAAACAAACAACAAAACCCATATCAAATTTTTAAGCAAAAACGAGAAATCACACAATTTGGATCAATTCAAGAAAACTAAGAACAAAGTAATAATCAGAAGCGTAGAGATAAAAGGATATGAGTCATTGTGACGCAGTAGGCGAAGGCCTCTTAAGTCGATTAAGCAAAATCCAAGAAGATGATAATATGCTATGGAGTTTGTGTGTGCCTGCGGTGGAAAATTTTGATGCGCAAAG…		FJ816165
GSSR-57	p2	(GA)6	12	76	87	CCAATTTGGGGTTTAGTTGG	CGCATAACCGTTGCAGAG	54	329	FJ816166	ACCATGGTGCTAATTGAAAATTAATCCAATTTGGGGTTTAGTTGGAACTCTAATTGAAATTGGACAAAGAGAGTTGAGAGAGAGAGACTGGAGCGACGTAAGAGATGTGAGAGATGAGATGTCGGGAGTGAGGGAGTGAGGGAGTGAGAGGTGGGATGTGTCTGGAGGGTGGGTGAGTGAGGGAAAGAGGAGCGCGGAAATGATTTTGTTCAAGTGAGGGAAATATTTTTTGGTTAAGCGTGGGAAATAAACGGGGCAATGTAAGATGAGCTGTTTTTCAGTTTCATAAAAATATAATTTAACAACGGTTAAAAATTTAACAGATGTCTAAGAAACCTCTGCAACGGTTATGCGCAGAACCGGTGTCTACTTTACGATTATCATTTTCAAAAATAACTA…		FJ816166
GSSR-58	p5 p5	(TAAAA)2 (CAAAA)2	10 10	136 183	145 192	CAAGAACTACGCACATAACTCA	TGCTCTAGCCTTTTTACCGC	54, 56	301	FJ816167	ACTAACCTAGCATTGCAATTGAAATTACTAATCAAGAACTACGCACATAACTCATCATAGGCAATTAACTTGGCTTAACTTCATAATTCATGCAAATGCTCGTGATACTAACTACGACAATTACTACTAAACATGTAAAATAAAAAAATTGAGAAAAATAGAAAAAAAACGTGAGAAATAATCAAAACAAAATAAAAAAGAACGTGAACTACATGAACTAACTAACACATGCAATAATAAACAAAATTACAATAACATGCTCTTCCTTAGATTACCACCCCCAAACTTAAAATTTTCAATGTCCCCATTGAAAGCGGTAAAAAGGCTAGAGCACCCACGT		FJ816167
GSSR-59	c	(AACA)4aaa(AGTG)4	35	188	222	TGCAACGGTAGTAGAGACGAGA	CACACTCCAACTATCACTTCATCA	54	254	FJ816168	ACCATTGCAACGGTAGTAGAGACGAGAGCCGTCGGATAAGGTGACTCCGGGAACAAGCTTTCCAGGTAAAACAGATCCAGCTAATCTCAAGTAAGTGAAATACACTAGTAGCAAACCAGCCTATTACATTGCTCAATACATAGAAATGACTGGATCAGTAGATAAAATATTTATGTAAGGATTGATTAACAAACAAACAAACAAAAAGTGAGTGAGTGAGTGAGTAAATAGATAATGATGAAGTGATAGTTGGAGTGTGGATTCTGTAA		FJ816168
GSSR-60	p4	(TTGA)5	20	11	30	CACGAGTCATTTGATTGATTGAT	TGAATACATTGTTTTGCCGC	54	366	FJ816169	CACGAGTCATTTGATTGATTGATTGATTGATGATTGATGTTGTAATTGTGTAGGCCTGGAGCTTCTTCGGGGGTTCTTCTCGGTGCGGTGTCGTTGCCAGGTGTTATGTTTTCGAGGTTGTTATTAAATTCACGCGCGCTTTTGGTCAATGAAATTGGACCTGAAGGTATTTTGTTTTCTGATTGTGCCTCTTTCGGTGAATTCTCTGATGTTTGTTGAATGTTTGGAATAGTGTAGATTCTTGGTGTTTGCGTGTTGCTTTGCAATTTTATGATCGGTTTGATACTTGTTCGTGATGAGAAAAATGTAAAAGAATCGTGTGCAAAGTTCAATTTTATAGGTGAAAGCGGCAAAACAATGTATTCACAATGT		FJ816169
GSSR-61	p4	(CTCA)4	16	178	193	TGTATTAAAGGCACAACTGGA	CCTTGTCACCTAGAGTGG	54	402	FJ816170	TTTTCTTTTCAAGTCTCTGAGTCATTTTCTGTATTAAAGGCACAACTGGAAATAATCAAATAAATTGAAAATAATAATTACTAAAAAAAATAAAATTCTAGAAAGAAATACATGAATTTGAAATGGTTGTATTGATCTGTCTTTGGATTCTCTCTCACAAGTCACAAGTGAGTCTGTCTCACTCACTCACTCACTTTAAATTTTCACTCATTTATTGGTTCATGCATATCTTTTATTTTGTTTATTTGTATTGTTCTCCTATCATTTTCATTTCCCACTCTCCCTCTATCTCTTGCTATTTCAACCCTCAGAACAGTAGCATTAGAAAAGTAAAAGGCTCAAATAATCCCAGATATCTTATGAAAGCAATATATAATCCTTTATTTCCCGTGACAAATC…		FJ816170
GSSR-62	p2	(AC)9	18	142	159	TTCTGATCAGCAAGATCAAATG	ACCCAAGCTTATGGCAGAAA	54	334	FJ816171	GTTTCAAAGTCTTACTTCTGATCAGCAAGATCAAATGTTATAAGGTAGTTTAATTAAATATATTTGTGTGAAACTTCTCTCCCTTCCCTATTACTGTTATGAGCAGTCATGTTTTGAACAGACTAATGTCCTTTTAAAGTGACACACACACACACACACATTTTTAGCTATGTCTTTGCTATACTCATTTTGTTCTGTGTATTTTCCTAAAGCTCTGTTTAAAGATGTGGACCTGAAAACTTTTAGTTAAACACGTCTTTTAGTATTAATTTTGATTATTTTGTTTTGTTGGGGAACATGTGCAAATTTTTACTAATTGTGACTCCTTATTTCTGCCATAAGCTTGGGT		FJ816171
GSSR-63	p5 p4	(TTTGT)3 (TGAG)4	15 16	279 315	293 330	ACACTTTTCATCCTCCAACTCC	TGCGACCATGACTATACGAAAC	54	336	FJ816172	GATTCTGCACCGGTTCTTTAGTTTCCTCCATAGCCTCATAGGCGACGATAATATTAACTTAAACTTCAATTTTGGCACACTTTTCATCCTCCAACTCCGCTTGGGACTACCTCCTAGCGTTACTGTCTTCATGCTCTTACGACGTGCTTCGAATGTTGCGTTGTATCCCGTCGGGCTGGACTTACGGCGATATCTTTTGGAGCTTCCACTCAACGAGCTTGATGAAAATATTTCCATTAGTTTTAATTATGATGATTAGGGACGTGTAAGAAGAGCTGTTTGTTTTGTTTTGTGCAGCAGAGATGGGAGATTGTTGAGTGAGTGAGTGAGTTTTGTAGAATGAATCATGTGTATTTATAATACAAGTCGTGGCTTGGGGTTCGCTTGGCAGTTTCGTAT…		FJ816172
GSSR-64	p4 p4	(AACA)3 (CAAA)4	12 16	280 311	291 326	AGGCTTCCCACAATCACAAG	CGATTATTTGTTGTTAATTGGGTC	54	301	FJ816173	TGCTTAATAAGATTCTGCTCACTTTGCCCAAAATTACATTGGCGCCAACTCAACCAAAAGATGAACCATAACAAAATGGTTCAAAAATTTAGTTTCAAGGTAATAAAATACACACCCATTCTCTAACCGAACGTCTCAAAGTAGCCCTTGCTTCCCAGGCTTCCCACAATCACAAGAATTAATCTATAGTTTTGATATCAACTAAAACCTGCAAAACTACAAAAATCCAAAAGGAGACTGATGATGAATCCTCTAGGAGACCTATTCTCTTGGCAGAGTAACAAACAAACAAAGAAAACACCTAAATTACCAAACAAACAAACAAAACCCCGAAATTACTAACTCATCATTAAACAAATCAATGACCTAATTAAGAACATAAACCCTTCTGGCAAAAAA…		FJ816173
GSSR-65	p2	(TG)8	16	104	119	ACTGCAAAACAGAAACCCAGA	TAGGTCATGGCGATTGATGTAG	57	384	FJ816174	ACCATAACCTAGCACTAAAACACTGGATTACAGGCTTTAGGCACTGCAAAACAGAAACCCAGAAGCTTCAATGCCACAATTATGTCACATGATATTTAAATCTTGTGTGTGTGTGTGTGTATTAACTACGAAGAAATCATATCCATTTCTCACTGTTATCAATATATCATGATTAAAGCAGTTCAATGGTATAGTAGGAGTGATTCAATGGTAGGAGTTTAATGTTTGAGTTAATTTCTTCATGCAGATGATTGCAGCTTAAAGCAGGAGTAACTGACAAAAACCAACCGACCAAAAGATCTACCGTTCGACCTGATTCAATGGTATAGTATGCATAGAGGGGCTAAAGTGTAAAAACTACAGAATAATTGGGCTTTCACAAAATCAAAACTAACATCA…		FJ816174
GSSR-66	p4	(TATG)5	20	43	62	CCTTGCTCGGATATGTATAGAATAG	CCACACAGACTTAACTTCATGC	57	200	FJ816175	ACCTTGCTCGGATATGTATAGAATAGTAGCTGTATATGTATATATGTATGTATGTATGTATGTGTATGTATGCATGTATTTGTAAGTATGTATATATATATGTGTATATATATTCAATAATACACTAATAACTTATTTATTTGATGGTTACAATAATCGTTGTATTATTTGAACATTTAGCATGAAGTTAAGTCTGTGTGG		FJ816175
GSSR-67	p3 p3	(TGT)5 (TGC)5	15 15	81 177	95 191	AGATTGTGCTTCTTGGGATTGT	GACGCTGAGAGGGAACACTACT	57	354	FJ816176	GGATAGGTGAGTGATATGACGATTGATTGGATGAGTGGTGTGAAGATTGTGCTTCTTGGGATTGTTGAGGTGAATGCTGCTGTTGTTGTTGTTGTAGAAGCTGTTGTTGATGTTGAAGTTGTTGTTGATGGTGTTGTGTAGGTTGTTGAATCTGCAGGGGTTGAGGTTCTTGATGTTGCTGCTGCTGCTGCTGTTGTTGTTGCTGAGGTTGAGGTGGATGAGCCACTTGAAGTTGATACGGTTGAAGAGGAGCATTGAACATTTGTAGCATGTGAGGAGTGGTGATTAGTGGAATAGCTGCAAATTTGTTCTTGTTATCCAACTGAGTCATCAACTTAGAACAGGCACGAGGAACTGGTGCCACAGGAGAATTAGAGTAGTGTTCCCTCTCAGCGTCGG…		FJ816176
GSSR-68	p4	(AGAC)3	12	359	370	CCGGTCTTGAATAAAACTTCCA	TTTAGTGAGAGGGCAGTGGG	57	318	FJ816177	ACCGAACTTCTGTTTTTTCATCTTCAGCTTCTAATCTCTCAGCACATTGTTCCTTTTGCTGGGCTCTTTGTTCTTTATCAATTAACCGGTCTTGAATAAAACTTCCAACAGTGGTGAGCAAGAATCTAACTATATCATTTTGATCCATTGCGAACCTGTAGTTTCCAGAATCCTTAGGAACATGATATACTTAACTGACAAATAAATATAGTAGTAATGTTCAAGTTCAACACATCAGCTTTTATATTTCACATGTCCCTGACAGGAGAAGTATTCGATTTGAGCATAAAGGAAAAGCCTACAACTAACAGAGATGTTTCAGTCGCTAAAATCCGTTTTTTTTTCTTTTCCATACGGAAGACAGACAGACACACTCACACACTCCCACTGCCCTCTCAC…		FJ816177
GSSR-69	p2	(TC)6	12	61	72	CACCCTCAACTCTCTCTCACA	GCCATAGCAGTCCTAACCCA	57	404	FJ816178	CACCCTCAACTCTCTCTCACACTATCTCTCTCCACCACTCACTCACCTCTCTCGCGCGCATCTCTCTCTCTCGCTCATCGCTCTCACTCACCTCTCTCACTCATCTCTCTGGCTCAACTCTGTGGCTCATCTCTCTCGCTCACCTCTGTGGCTCATCTCTCTTTCTCGTCTCTGCTTTGAAAACGTCTAGAGGAGTAAATTAGAGCTTCGATTTGAGGTAAAACCCCCAAATCTTTTTATATGTATATGTATGTTAGAAGGTAGATTCTGTTTGCATGTTGAAAATTTAGAGCAAATTAGGGCTTTTTTGTATATTTATACCCATGTCTATATAGGATTAGTAGTGAATTTGTTGGTATTGTGACTTAATTAGGTCTCATATTGTGGGTTAGGACTGCT…		FJ816178
GSSR-70	p2	(TC)6	12	195	206	CAATGTGGTGTTGTGAACTGC	CCAGTCGTTTTGAGTAGCACAG	57	363	FJ816179	ACTTGTGTAAAGTTCTTCTCTAGTCTGTTATTAGCTGTGTTGGTAAGAGTCTATATATAGACAATGTGGTGTTGTGAACTGCTATTATGCATATTATGAAATACAAAACTTTCTTTCCAAGTTACTCTCTCTCTTCTCTAACTACTTTTCCCTCTCTTTCTCTCTCTAAACTCTGTCTCTCTCTCCTGATCTGATCTCTCTCTCTCATTTCTCTCTCAATTCTACATCTCTCTGCCCTAATTCACCTCTGCCTAGCTATAATCTACTGTTCTATTACTTGATTTCCTGTTATTTCAGTTCATTAAACACAGAAAACACCAAAAATAGCTTTGTCATACATTGACGCCATGACAAATTGGTATCAGAGCACTCAAATTCGATCCAGCCACTGCTTCTATC…		FJ816179
GSSR-71	p2	(GA)8	16	347	362	AACTCAGCAGCTCCAAAACTG	CCGTTTCTCTGAAATCTCTCC	55	290	FJ816180	ACACCATCATCTCCATATCTACATAGTTAATCGAACAATAAAAGTAAAGTAAGCACCATGATTATCACTGATTTTGATGAGATCTTTTGTAATCATCGTACACAATTTATAAACTCAGCAGCTCCAAAACTGATTTTGATTCGGATTGCAACAGATGATGAAGATGTAAACACGAAAAAGAGCACTGATAGAGCACCGAGAGAAAGCACCGAGAGAGACGAGAGAGAGCACCGATAGAACACCGAGATAAAGCACCGAGAGAGACGAGATAGACCACCGAGAGAGACGAGAGAGAGCACCGATAGAACACCGAGATAGAGCACCGAGAGAGACGAGATAGAGCACCGAGAGAGAGAGAGAGAGCACCGAGCACTGAGAGAGGAGAGATTTCAGAGAAAC…		FJ816180
GSSR-72	c c p2	(TC)17cctcc(CT)6 (TC)10c(CT)13 (CT)11	51 47 22	85 155 218	135 201 239	ATACAGCCGGTTGCTTTCAC	CWACACACACAAACAATATA	55	239	FJ816181	CTCTCTTTACATAGGAGTATAAAATACAGCCGGTTGCTTTCACACTCATTCCCCCGCTCTCTCCCTCGCCAGTAACAGGCACAATCTCTCTCTCTCTCTCTCTCTCTCTCTCTCTCTCCCTCCCTCTCTCTCTCTCCCTGTATATAACCTGCAGTCTCTCTCTCTCTCTCTCTCCCTCTCTCTCTCTCTCTCTCTCTCTCTCCCTCTTTAAAACGCGCTCTCTCTCTCTCTCTCTCTCTATATATATTGTTTGTGTGTGTSG		FJ816181
GSSR-73	p3 p2 p3	(AAG)5 (AG)6 (TC)11	15 12 22	132 215 397	146 226 418	GCTGATATCATCCGTCTTCG	ACAAGAGGGAGGGGGAG	55	383	FJ816182	GGTTCAACGAAACAATATATTCACCGTTGATTGATTGCTTGATCCAACGGCTGATATCATCCGTCTTCGTGAATACAGAGAGTGAGAGATATATAAACAGGGGATGAGAAGAAAAAGGATTACACAGAAGAAAGAAGAAGAAGAAGATAACTCCCCTCTCCATTATTTTTTTTCATAATATCCAAACTGTTACAATTACAAACCCTTCAAGCCCAGAGAGAGAGAGGAAGAGAGAGAGTTGTTTCCTCATCTCATCTACAAAAACACACACAAATTCCCTGGATAAACACACACACAAAACCTGCATATGCAAAATTTGACGTTTTGTGTCTAGCTAATAACATAACAGAAAGTCTCTGGATCTTGATGAAGCTCATTCATTGTAAGATTTCCTCATCT…		FJ816182
GSSR-74	c p3	(GTT)5ga(TGT)4 (ATC)4	29 12	27 330	55 341	TGTTCTTTAGGCTTAGGAGGAG	CCGGATATCGTCGTTCCTAA	54	407	FJ816183	TGTTCTTTAGGCTTAGGAGGAGTATAGTTGTTGTTGTTGTTGATGTTGTTGTTGTTTGCACTGTTGTAGGAATTCGAATTTGAATTTTGAATTCCTTTGCCTTTGTTGTAGCCCGAAGCAGGAAAATTACTCTTGTAGTTAGGAGCGTAATTTTGAGAGTAATTAGGCCTTCCATTAGAGTTGAATACTCTTTGTTGATTGTTTGATTTGAGGAAGCCTTTTCCATATCTTTGAGCTTTGCTTTGGAGCACACGACGAAGTTGTCTTGTTAATAAAGCGATTTCGCCTTCATCGAGATTTTTGAGTTCCTCGTTTAGCTCTTCGTCGTTATCATCATCATCGATTAATATGGCCTTGAGTGCCATATTTTTCTTCTTTTCTTCCACTTTAGGAACGACG…		FJ816183
GSSR-75	p3	(GAA)25	75	228	302	CATGCCGATAGACTTTTCATCA	ACGTTACATTGGTCTTCACTAAG	54	283	FJ816184	ACTATGCTCCTAGTGTGAAAAATCCGGATAGTAATATTCACACAATCATCACATGTAGACCTCAAAAATTGAGTGGCAAAACTAATATTGCTAACATGGAACCCCTTCAAGAAGACGTATCAAATACCATGCCGATAGACTTTTCATCAAGGTCGTTATTTATCGACTTTTCTCAATACAAAATGGAAGGAGAACAAGGACAACAAAATGAAGATGCAAGTGATGATGAAGAAGAAGAAGAAGAAGAAGAAGAAGAAGAAGAAGAAGAAGAAGAAGAAGAAGAAGAAGAAGAAGAAGAAGAAGCGAAAAGTGAAGAAGGAGAAGATGATGAAGATGGTTATGATAGTATTGAAAAAGTGAATAAAAAATAAGTAAATGTTTTTACATCTTAATGAAGAC…		FJ816184
GSSR-76	p2	(CT)8	16	274	289	ATTTATCCACTCCCTCCTCCAT	CTCGTTGCTTCATTGTTATCCA	54	346	FJ816185	ACCCTTTTCAATGCTTACTTCATTTATCCACTCCCTCCTCCATGTATTACACATGATTATTATATTATGGTAGAGGACCAGGCCCATGATATCTTATATTGACAATATTAAATCTTAGTTACTTTTTTTCATATTTAATACTTTACCTAATATAAACATAAATTAGATGTTCAATTGCTTCCCCTCTACTCTCTTTTTAGGACAAAAGGGGTTTTTCTTAGTAACATCTATAGTGCTTTTGTTTTGTTTTTAAAACCCTACCTCCCCCATTCACTCTCTCTCTCTCTCTCCCCCTTCTCTCTCTGTCTCTCTCTCTTCTCTCTCTTGTAAAGAGGGTAAAAACCATGGATAACAATGAAGCAACGAG		FJ816185
GSSR-77	p3 c	(CGT)4 (AG)6(TG)7	12 26	347 584	358 609	ATCTCAGCAGCTCCGACAA	AACTGAAACCTCTACACTGGGTTT	54	369	FJ816186	ACAAACTCAGGATTGGCAATTCCGAGATTGAGCAAAGCATAGAGAGCAGAGATCTGAAAGTCAAGATCATTTCCCCGAGAATCAAGCATTCCGACCAATGTGGGAATAGCACCAAGTAAAGCCAAAGTAGTTCTAGCAACTGGATCTTCCTTAGTTAATCTCCTAACTTGCTTAGCACCCCACAAAACGTCGTCGCATTGTAACCCCTTAACCACATTCTTCAACTCATCTAGCGCCGCCGTTTTCTTCTTCACGTCGTCTTCCTCGTCCTCCGACAATCTCAGCAGCTCCGACAACTTCTCGGATCCGGGCCCGTTCTTCTTGGCGGAGTCGGATCTAGAGTCGCCGTCGTCGTCGTCGGGTAAAGGTTTGTGCTTGGGCTTGTCGGAGCATCCGCCG…		FJ816186
GSSR-78	c	(GATA)12g(ATGA)6	73	70	142	CTAGGCACGAACGCATTACA	AGTGGTTTGAGCTGCCATGT	54	242	FJ816187	ACTAGGCACGAACGCATTACACAGATATACATAGAGGCAAAATACCCAGACACAGAAGATAGATGGATGGATAGATAGATAGATAGATAGATAGATAGATAGATAGATAGATAGATAGATGAATGAATGAATGAATGAATGAATAACAGGCTGGAGAGATTGGCTCAGTGGTTAATCGTGCTCACTGATCATGCAGAGGACCTGGGTTCAGTTCCCAGCAGCCACATGGCAGCTCAAACCACTTGTAACTCCACATGCATCTATACATAATTAAAAACAAACAAAAGAAATCTTTAAAACAAATAAAAAAATAAAAGGCATTCCATCTCTGAGCTTAGTGAGTTCTATAGATTTATAAATATGAAAACAAGTATAAAGTATGACTAATGACACCAAAAT…		FJ816187
GSSR-79	p4 c	(ATTT)3 (GATA)12g(ATGA)6	12 73	502 70	513 142	ACCACTTGTAACTCCACATGC	CACAAGTGTGTCTGACATCTACA	54	341	FJ816188	ACTAGGCACGAACGCATTACACAGATATACATAGAGGCAAAATACCCAGACACAGAAGATAGATGGATGGATAGATAGATAGATAGATAGATAGATAGATAGATAGATAGATAGATAGATGAATGAATGAATGAATGAATGAATAACAGGCTGGAGAGATTGGCTCAGTGGTTAATCGTGCTCACTGATCATGCAGAGGACCTGGGTTCAGTTCCCAGCAGCCACATGGCAGCTCAAACCACTTGTAACTCCACATGCATCTATACATAATTAAAAACAAACAAAAGAAATCTTTAAAACAAATAAAAAAATAAAAGGCATTCCATCTCTGAGCTTAGTGAGTTCTATAGATTTATAAATATGAAAACAAGTATAAAGTATGACTAATGACACCAAAAT…		FJ816188
GSSR-80	p2	(TG)6	12	303	314	ATGGGGTCAAAGGTAGGCTAT	TTTCGTCCGGTGCTTCTTT	54	181	FJ816189	ACTTCATTTCAAGAGAATCCTGAAGAGGGTAGTTCAGAGTATCAATAATGATTTCCTTAGTCAGATTATCCATAATTGAAAACAGAAGCAAAAGATACAAACTACAGTGACTTACTGAGCTCTTCAAGATTATGACTCTCAGGTGAGGAATGAAATAGCTCAACTAGATAACGAAAATACATAGCTCAGAAATGGCAAAGTCAACTAATAGATGTATGGGGTCAAAGGTAGGCTATATCTCCTCATTAATAGTTACTATGGTGAAATCCTCAATAGACTCAAGTTTTCTATCATTCGTGCACTGTGTGTGTGTGTCTGTGTGTGTCAGTTGGCCTAAAATAGTCGAATCTTAGTAGCATACATCTAGCAGGAAAAAAAAAGAAGCACCGGACGAAAAAA…		FJ816189
GSSR-81	p2 p2	(CT)15 (CT)8	30 16	111 166	140 181	TGGGTCTCTGGCCAATTCTA	CAATTTGCACATAACTCATCAAG	58	228	FJ816190	GCTTCTGGGATTGTAGCCTAAGAAAAGGCCTGCATTAGCTAATATTACTAATCAGAGACATGGGTCTCTGGCCAATTCTACAATTTCTTCCAAAGTGGTATGCCATTTTACTCTCTCTCTCTCTCTCTCTCTCTCTCTCTGGGGGGGGGGGGGGTCCCTCCCCCCCTCTCTCTCTCTCTCTCAAACTACTTATCTGCGATGTGGTGGTACTCAGATACTAAATACCAAAAATTTGTGTGTGTGTAAATGTTAAAAGATTGAATATCTTGATGATTTATGTGCAAATTGCACTCATGATTTTGATATTTTTTGGTTCTTGGATATTGAAACCTTTTCTCTGAGTGTATTCCTGCTTAATGTTATGTGTGGGGGGGGGGGGGGGGTAT		FJ816190
GSSR-82	p4	(TTTG)5	20	144	163	TCGATTATTTGTTGTTAATTGGG	CCATACTCTGCGGTATCCA	58	331	FJ816191	ACATATGTATAATCGATTATTTGTTGTTAATTGGGTCAAGTTTTTGATAAATTAAGGGTTTATGTTCTTAATTAGGTTATAGGTTTGTTCAATTATGAGTTGGTAATTTAGGGTTTTTGTTGTTTATTTGTTTATTTAGGTGTTTTGTTTGTTTGTTTGTTTGTTACTTACTCTGCGAAGAGAATAGGTCTCGTGGAGGATTCATCATCAGACTCCTTTTGATTTTTTGTATAGTTTTGCAGGTTTTAGTTGATCAAGACAGAACCCAAGAATGGCACAACATAACTGAATTATATTTTTATTTGCTTCTACTATGTACAGTTCTGGATACCGCAGAGTATGGTCAAGTTTGTCGTTACTAGTCCCAAGACAGGTAGATACACTAAGTCTGTAGTTGTT…		FJ816191
GSSR-83	p4	(CTCA)5	20	64	83	AGTCTTGGAAACGCACGC	GGAGATTTAGGATGCTTGGAAA	58	260	FJ816192	ACCCATCCATCTATATGCAGTAAAGTCTTGGAAACGCACGCCCTCAACCGCTCTTCTCAATCCCTCACTCACTCACTCACTCACGCACACAGACACATATAAATTCAATTCATTTCCGCATAACTCAATTCTATTCCAAATCTAAAATGGCATCGAAGTTCGGAATGGCGAGTGGAATTCCAGAGCGTCGCGTTCGACCTATATGGGACGCCATCGATTCTCGTCAATTCAAGAACGCTCTCAAACTCTCCGCTACTTTGCTTTCCAAGCATCCTAAATCTCCTTACGCTCTCGTAAGTCTCTCCTTCAATCTTTACACACTTACTGTAATTTAACATGTTCGTGGTGATTATATCTGAATTTAATCTACTACAATTTATAACAATGT		FJ816192
GSSR-84	p2	(AG)9	18	165	182	GATTTGGGAAAGAAAGGAACG	AAGTTGCATCACCTCACCATC	58	324	FJ816193	ACGCGTTGCCGCGAAGGGGATTCGCTACCTCGGCAGCAGTGATTTGGGAAAGAAAGGAACGGAAGGAAAGATGGAATGGAGAAAGGAGGAGAAAAGGGGGTCGTGTGTGTGCACTGGGGGTTTGCGTGTGTCGGAGGCGGAGCCGCCACGATAGTAGAAATGAAAGAGAGAGAGAGAGAGAGAATAAAATCCAAAGGAAAAAGTTACTAAAAAAGGTTCTGTTAATAAGAGGCACTCCAAAGGAAAAAGGCTAGCTTTAATTACAAAATCCGATAATGAGTCATCAAACTCTGATGATCGCTCAAACTCTGATAATTTCATAGGTTGTGATGATGAAAAGAGTGATGGTGAGGTGATGCAACTTGCTGCCTTGATGGCGAAGAGTTTAAAGATGATGAC…		FJ816193
GSSR-85	c	(TCTA)4tttatca(ATCT)4gtctgtcta(TCTG)3	60	133	192	TGACTCGGTGGATGAATTAAGA	CACTGCTTTGCCATTGTTTT	58	227	FJ816194	ACTTCAAGAGCCATTTGCAAGCTTATATGACTCGGTGGATGAATTAAGAGAAATATTCGAGACGTGGCATCCATTAATGAGTAAAGTTTATTTTGTATGCTCTCTCTCCCTCTCCCTCTCTCTATCTCTCCCTCTATCTATCTATCTATTTATCAATCTATCTATCTATCTGTCTGTCTATCTGTCTGTCTGTCTATCTATCATGCTTGACACTGTAGATATACAACTTATTTTAAAACAATGGCAAAGCAGTGGAGTTGGTTGGT		FJ816194
GSSR-86	p4 p3	(ACCT)23 (GAT)4	92 12	130 40	221 51	TATTAACGTCGCATTGAGCG	GGGATCGGATCAACAATGAC	58	166	FJ816195	ACCCCTTAATCAAGTAATTACGATTTGGAGAGTGATGACGATGATGATGATGAAGATGGCCCTTCAGAAGGTAGTCATTTGTCACTATTAACGTCGCATTGAGCGTCATGACCTATAGTGGAGCGGCCGACCTACCTACCTACCTACCTACCTACCTACCTACCTACCTACCTACCTACCTACCTACCTACCTACCTACCTACCTACCTACCTACCTACCTACCGCACAACGTCATTGTTGATCCGATCCCCCAGTGTTTCTCCAGCCATGCTTCTTACGCATTTCATCTCGAACA		FJ816195
GSSR-87	p3 p3	(TCT)15 (TCT)4	45 12	162 234	206 245	CCAACAACCATCCAACAAACTA	AGTCGTCCGATAAGCGAATCTA	58	391	FJ816196	ACCAAACCAACAACCATCCAACAAACTAACAAATCAATAATCAATAATTTCATGAAACTAACAAATTAATAATCAATAATTCAACAACATCATAAAATATTCAATTATATTAATCAATTTCATCAAATCCATCATCATAATCATCCTCTTCTTCATCTTTGTCTTCTTCTTCTTCTTCTTCTTCTTCTTCTTCTTCTTCTTCTTCTTCATCATCATCCTCTTCTTCATCTTTGTCTTCTTCTTCTTGTTCATCTTCTTCATGTCGAACGAACGGTAAGGAACCATATTGTGCAAAATCAACATATATAGAGAATGCACTAGTAGCATTTGATCTATCTTCTTGATAAGCTTATTCAATATCATTTGATATTTTGATAGATTCGCTTATCGGACGACTTT…		FJ816196
GSSR-88	p2	(AC)13	26	58	83	TTCTCTCTTGAGCGCGATAATAC	CGCCTTGTTGAATAGAAAGTGA	58	266	FJ816197	ACCTTAGTGGTTCTATGGTTCTATTTTAAGCATTGGTTCTCTCTTGAGCGCGATAATACACACACACACACACACACACACACATATATTTTCACATATTTGGTTTCTCACAGCAGAAGTTCAACATTTCCTTGTATATTATTTAGAAAGTAGATTTATTAGTTACGAACATGTATATTGTATAAATCTTCATTTCCATATACATACATATATACTATAACAGCTATAACAGATAGGCATATATATGCATATACACTCACTACATAGACACACACACATATCACTTTCTATTCAACAAGGCGGGTGTTCAGCTGATTAGGGTTTTATGAAATAAGCTCTTTTCTTCATTTTGTCCAATTTGGGTTGGATTTTGATTGGGTTTTGCACTAGTTGACTGAC…		FJ816197
GSSR-89	p4 p4 p4	(TACA)4 (TACA)6 (CCAT)3	16 24 12	158 185 349	173 208 360	TGTTTCTGTATACTCAATCTTCAATC	TTTCAGATACGACAACAAACTCG	58	259	FJ816198	CATTCCATGCATATTTTGTTATTTTGATATTCTCTCAATTCCATATTCCCTTTAATATTTCCTTGAAAAACGTATGTGTTTCTGTATACTCAATCTTCAATCTTTTCTTCTATATAGCCTTTTGGTGTATTTAAAATTTTATATACACATACATACTTACATACATACATACATACGTCGTACGTACATACATACATACATACATACATATATCAAGAAATAATTTTAACCTAACCTATGATCTATATATTAATTAGGCTATTTTATGGGTCATAACAATCACGTCCCCACTTTCTTCAAAAGACTTACTGACGAGTTTGTTGTCGTATCTGAAATAAATATATTTGGCCATCCATCCATTATTGATTATTTGTTTATTTTTTGCAATTAATTGAGTAT…		FJ816198
GSSR-90	p2 p2	(TG)7 (TG)6	14 12	226 294	239 305	GGAAATATTGAATAGAGCATTTACTG	GCAAAAAGTCCGACCCTGT	55	235	FJ816199	ACAGCACTGCATTAATAGCTACAACAGTAGAAAAAGTTTTATCATCATTTTCTCTAAGCATTTTTTATTAGTTAGTAGGCTGTATGCTATATGTTTTACTGAATATTAAATCATCTACCAATGATTTTCTAGTAAGGAAATATTGAATAGAGCATTTACTGAGCTAGTAGTAGTTCTGATTACTGGTCTCATTCTATTCTCTTGTAAAATTATGCACCATTGTCCTGTGTGTGTGTGTGCGTGTGTGTAGATGTGTATATATGTGTGTGCATATACATGTATGTGTATATATATGTGTGTGTGTGTTTTAAGAAAGTTAGCAGATAAACAAGTTTACATATATGATTACAAACAGGGTCGGACTTTTTGCCTTTCATATAGCATTGATAGGAAACCCTC…		FJ816199
GSSR-91	p4	(TATG)5	20	127	146	ATTCACCTTCAGTGCCTCCTAA	GAATTGTGTGTGGTGCCTTCTA	55	244	FJ816200	GGTTCTTCGAATTCACCTTCAGTGCCTCCTAATTTTCCTGCACAATCTCCCAGCCTTCCACTAATTACAAAATATTGCAAACAAGCTGAATATGGAATACACTACATATAAAACACGTAATTAATATATGTATGTATGTATGTATGTAGGCAATTGATCAAATAGAAACCAAAACTAAAATAGAAACTAGAAACTAATTTAAGTCCTTACATCAATCTAATCTAATGGCTCCTAGAAGGCACCACACACAATTCATATACACTCTCCTATACATGATCCCACATAATCCCCTCCGCTTTTAATTTGATTTTTCCTGTCAATCGGTGAGTTTTATTTTTTATTTTTTGAAATTCGACTTCACTGTATTGTTTTCATCTCCCAACGATCAATTTACACACC…		FJ816200
GSSR-92	p4	(ACAT)11	44	227	270	AGAAGGCATCGTGTGTTCATAA	CAACGGTGATTAAGTGGGTTCT	55	276	FJ816201	GTTTCCAAATATATTTCGAAACTGATTTGAATTATACATTGAATGTGTGTGGTTTCTTGGAAAAATCTTTGTGACCTGCATACAGAAGGCATCGTGTGTTCATAAATAAAAGTAAAGTATCACGTAACATGAGAAGAATCTGATGATTATGAAAGTGAGCACGCCGAAAAGATGCTACCAGCTTCTTTGATACGATGGTGCGTTGTGAGATAGTTAACTACATCACACATACATACATACATACATACATACATACATACATACATACATATATACATACATATATATATACACACGAGGAAGATCCTAAGAAAACTCAGTTTATTAAGAAAATCGAAGAACCCACTTAATCACCGTTG		FJ816201
GSSR-93	c p4	(TG)8ta(TATG)5 (TCTA)5	38 20	33 446	70 465	ACTACTCCCTACTTGACACCA	TGCAGAACTACCAAATCCCC	55	157	FJ816202	ACTACTCCCTACTTGACACCACTTTATATAAATGTGTGTGTGTGTGTGTATATGTATGTATGTATGTATGTATACTATTGCTACTCCTTGACCTATTTAGATTTTAGGACCTTTGCTTATGGCAGAAGTGGAGGGGAGGGGATTTGGTAGTTCTGCACATCATAAATCTGTTCTGCTCACATCTAAAGAAAGTTTTCTTTTACATAATCTTTCTCATACTTGATTTAATATCTAGTGTTCTTCCATCTGACATCAATGAAATTCAAAAACCGCACAAGTGAATATATGGTATGATTCTGCTATCTATACATGAATCAGAGTCGATTTCCGATTTTATTAGTCACATGGCAGTATGCTCGTTCCTGTATCCAGAGTTTGTGTTTTTGTCACATTTTAATT…		FJ816202
GSSR-94	c	(AC)8atacat(AC)6	34	115	148	CAAAGCACCCTTGGTATAAGTG	TATGTCTGGATGCCGATTTT	55	290	FJ816203	ACCAGTAGTAACATATGTAGGTCTATATTTATATATTGGAATTGACTCCTCTTTTGGATCATATCTTGTGGTAACCAAAGCACCCTTGGTATAAGTGGAGTGACAGGAGTTAATACACACACACACACACATACATACACACACACACATATATACACACACATACATATTATAAAATATTATACGGAGACAACTATTTTGTTGGACATCTGAAACAACATAGTTTGTGTGCAAACAGAATAACATGTCACCTACAAAATAACATATTTTATAATGTTCTACTTGTAAAACATATATAGTTTTCAAGATCACCTATAAATGCATACATTTATTAATATTCAAATAAAAATCGGCATCCAGACATATGTAAAAGAATTACTCACCCTATAGATCGTTGAA…		FJ816203
GSSR-95	p2 p2 p2 p2 p2 p2	(GA)5 (GA)5 (GA)5 (GA)5 (GA)5 (AG)5	10 10 10 10 10 10	253 288 320 394 468 491	262 297 329 403 477 500	CACCAAATAACTCTCCTTTACCG	CTTCTTGAGCCACCTGCTTA	55	433**	FJ816204	ACGACTACGTGGCAGACAATGCATACACAGATACTCTGTATTTATTACTCTCTCATCTTTTCTCGAGCTCTGCTTCACAACACTTGACTGCCCTCTTGTGGATCGGATGCTTCCTGCCCTCTGCTTCTCTACACAAACAAAGGTATGTCTTTTGCATCATGCATGAATGTTGTAAGTTGTAACACCAAATAACTCTCCTTTACCGGAGAGAGTGGGAGGGAGAGAGATTTGAGAAGAGACAGAGAGAGGGATGAGAGAGAGATTTAAGAAGAGACAGAGAGAGGAATGAGAGAGAGATTTAAGAAGAGACAGAGAGAGGGAGAGAGAGATTTAAGAAGAGACAGAGAGAGGGAGAGAGATGAGAGAGATTTAAGAAGAGACAGAGAGAGGGATGAGAGA…		FJ816204
GSSR-96	p3	(CAT)5	15	201	215	AGCGTCGTTTTCGCGAGT	CGCGGTTAAAGCAAAGCTAAT	55	334	FJ816205	ACGGATGTCTCGGCGGCGAGGCAGCGTCGTTTTCGCGAGTTGAGTTGCCGCCGAATATCGAGAGAGACGAGAGAGATGATGTCGTCGAGAGGGAGACAAAGACGATGAGAGAGAGGCAGGAGAAGGAGAAGGAGGAGACGCCATTCGAGATCCATGACCTTTCTCGTTATCTGCACCACTAGTTTCTGCGGATTTTGCAACATCATCATCATCATTGAAGCTGCTTCATATATTTGTATGTATAGGCGTGTGTATAAGTTGTAGAGCTATGAATGAGAGATTTTGAATGTTAGGCCTTTGAAAATTCAATAGAGAAGAAGAAGCTAGAGAGCTTAATTAGCTTTGCTTTAACCGCGGTAATCACCTTCTAATCAAAGTCATTATACAACTATTCAGCCA…		FJ816205
GSSR-97	p2 c p2	(GA)8 (AG)7aagtattcca(AG)6 (GA)7	16 36 14	43 104 202	58 139 215	GGCAAAGAAACAGATTTGGAGA	CTGCCCTAGCATCAAAACAAAC	55	265	FJ816206	TGTTCATACTAAAATGGCAAAGAAACAGATTTGGAGAGATATGAGAGAGAGAGAGAGATTGAGAGTATGAACTCTGCTTGTGATTATAGATCTTGAGTAGATTAGAGAGAGAGAGAGAAGTATTCCAAGAGAGAGAGAGTGAGAGAGGAGGGAGAGAAAGAGGGAGAGAGGGAGAGAGGGAGAAAGAGAGGGAGAGAGAGGGAGAGAGAGAGAGATGTATTCCAAGTGGGGAGCCAATGGGAGTTGAGATTAGGTTTTGTTTGTTTTGATGCTAGGGCAGAGAGT		FJ816206
GSSR-98	c	(TC)17tgtctatctc(TG)7	58	16	73	CATTCTCAGGTCACCTCTC	CACTTCCCAAAATCCATTTCA	55	461**	FJ816207	CATTCTCAGGTCACATCTCTCTCTCTCTCTCTCTCTCTCTCTCTCTCTCTGTCTATCTCTGTGTGTGTGTGTGGGTGAAATATTAATATGTGTGTGTTGAGAGAGAAAAAAAAATAGTGATAGGAGGATAATAAAAGAGAGAGAGCGTGTGTGTGAGAAAAAAAAATAGTGCAATAAAAAATAAAAGAGTTAGAGATATTGTGTGTGGTGGGGAAAAATTTTTGTGTGAAATTGTGGTGTGCAGTGTTTCTGTGTGAGAAAACAGTGAGATATGTGTATATTT[>?unk100]AAAATCCCCCCCCCCCCTGATATTTTGTTTGTTGTGGTGGAATTTTTCCTCGTAATTTTGTTGTGCATTGCTTTTCCCTGTGATACCAGTCTGATAGCTGTTTAGT…		FJ816207
GSSR-99	p4	(TTTC)5	20	283	302	TCCCAGGGAGCAATTGTATT	CAGCCCATCAAGAAAGATCA	54	350	FJ816208	AATTCCCAGGGAGCAATTGTATTTTCAATTTTTAAGGGCAAAAAAAGGGGGGTGGGGGTGGAAGCAGATTATGTAAAAGTTTATCCGCCAATTGTATACCTGTTCATCATAGATATGTTAGTGTTGAGGACTTGGTTTGAGGGTTTTACTTTTGCTTGAGGGTGAAGGGGTTAAGATCCAATAGTCCAAGGGCGCGAGTGTGAGTAAATTATGTAAAAGATTATCCGGAAATTGTAAACCTTTTCATTATAGAGATGTCAGTGTTGGAGACTTGGTTTGAGTTTTCTTTCTTTCTTTCTTTCTTTTTTTTCCCTTTACGATCTCCTGGGTTTATGATCTTTCTTGATGGGCTGTCGGTGTTCAGAGGGCTGGGTTGT		FJ816208
GSSR-100	p3	(ACA)4	12	274	285	TTCCCCTTGTCGTAACTCCA	CTGCAACTCTGGATTTGAGGT	54	362	FJ816209	TGTTCCCCTTGTCGTAACTCCATACTTGTTGGAACAGTTCAATGCTCAACAACAACTGCATCAGTTTCAAGTGGCTCAGGAACAGCAACAGCAACAACCTCAACCACAACCAGAACACCAACAACCTGAACCACACCAATCACCACATCAATCTCCACATCAGTCACCACACCAATCACCACATCATTCCCCTCTACATCAAACACACACAGTTGAAGACGAACGTCAGGAATACAACTTCTTCGAACCCCCCCCCTCTTCATCTGAACCACTACAACAACAACAACGCACCCACTTTTTCCCACAAACACAATCAACCTCACAACCACTACCTGCTGACTCTACCTCAAATCCAGAGTTGCAGTCCTTTCAAAAGGACCTACAGGTAGCTCAGGT		FJ816209
GSSR-101	p2 p2	(GA)6 (GA)10	20 20	517 555	528 574	TGGGGTGGTTTTGTCGTATT	GGTTCTCCTCTCTATCTC	54	328	FJ816210	ACCAACACTCACTCTAATAGTCCTATAAAAACACCCACACACACACTTGCTGTTTGTTCTTTTCTTGATTCAAAAATAAAACGCAGAAATTAGAAAGCAATGGAGCTTGATCTGGGCGCAATGGCGTCTATGATCGGCGTATCAGTCCCTGTTCTGAGGTTTCTGTTGTGTTTCATAGCTACTGTGCCGGTGAGTTTTGTGTGGCGGTTGATTCCCGGCGGGCCGGCGGTGAAGAACTTGTATGCTGCGGTGACTGGGGTGGTTTTGTCGTATTTGTCGTTTGGGGCGTCGTCGAATCTTCATTTTTTGGTGCCTATGCTGTGTGGGTATGGGGCGATGGTGGTGTATCGGGAGAGATGTGGGCTTGTTACTTTTGTTTTGGCTATGGGATATCTCATC…		FJ816210
GSSR-102	p4	(AACA)6	24	237	260	CTCCTTTAATGACACATCCAAGA	CCTGGATACACGCATGTCAA	54	358	FJ816211	ACTCCATTGTATTTATACTCCTTTAATGACACATCCAAGAAACAAATATTGGAACTTTGTGTTTGATGACTTGTCAAGCTGTTTTAGTTCTAATCGACATGAGATCGAAGAAGACAACTATTGGCTGCATGACATTTAAAAGACTAAATATATGAATCAGCAATAACAAAGACTGAATGTGTAATTTCTAGTTTTATGTAATTTAGCTGAAATTTTTTTATGTTTCAGTAGCTATGAACAAACAAACAAACAAACAAACAGGACATTGGTTATGATGTATTGACACCTTGTTTTGATTTTATGCTGTTCTTAAGTTTGTAAACTTGCTAAAACTACCACTAGTAAATCCATTAATTTGACATGCGTGTATCCAGGATTATCCCTAGAGTCGTAGATCGG…		FJ816211
GSSR-103	p4	(AACA)6	24	236	259	ACTAACCGTGCTGTCGTGC	GGATGACATTGGATGTTAGATTTC	54	~520	FJ816212	CTCCATTGTATTTATACTCCTTTAATGACACATCCAAGAAACAAATATTGGAACTTTGTGTTTGATGACTTGTCAAGCTGTTTTAGTTCTAATCGACATGAGATCGAAGAAGACAACTATTGGCTGCATGACATTTAAAAGACTAAATATATGAATCAGCAATAACAAAGACTGAATGTGTAATTTCTAGTTTTATGTAATTTAGCTGAAATTTTTTTATGTTTCAGTAGCTATGAACAAACAAACAAACAAACAAACAGGACATTGGTTATGATGTATTGACACCTTGTTTTGATTTTATGCTGTTCTTAAGTTTGTAAACTTGCTAAAACTACCACTAGTAAATCCATTAATTTGACATGCGTGTATCCAGGATTATCCCTAGAGTCGTAGATCGGA…		FJ816212
GSSR-104	c	(GTT)5(GAG)4	27	305	331	TGGTTCTGAGGAAGATGTTTGA	GCCTGCACTAAATTGATGACAC	54	330	FJ816213	ACCTGAGCTACCTGTAGATCCTGTTGAAAGGATTGCAGCTCCGGGTTGATATATGAGTCAAATGGTAATGGTTGAGAGGTTGATTTTGTTTGTGGTATATTTTGGGAGTGTTGTGGGTGTGGTAGTGGTTCTGAGGAAGATGTTTGATTTTCGAAGGATATGTATTCTTGTGGTTCATCTTCAACTGAAGGGGTAGGTTGTGGTTGTTGTAGAGAGGAGTGATGTGGTGATTGGTGAGATGATTGATGCGGTGATTGTTCTTTTTGAGACGGTTATGGTTGTTTTTGATTCTGTGGAGGTTGAGGTTGTTGTTGTTGTTGAGGAGGAGGAGCCACTGGAATCTGATAAGGCTGCAGTTGAGTATTCCACTCCCCCAGCATATGTGTAGTGACTATCAGA…		FJ816213
GSSR-105	p2	(CA)7	14	368	381	CTCCTAAAGTTCGAGTGAGGGA	GTTCAGGTATGGGGAAGGAAAT	54	292	FJ816214	ACAAATCGATCGATACAAGCTTCAAAAAGACACCCTTACTCGACTACGTTCAAATTATCTAAAAGACGCTACATATATATACTTTTCGAAAACATGCTAAACACCAACTACTCCTAAAGTTCGAGTGAGGGAAAGACAACTTAGCTAAAAGTATATCTAATTTTGGATTTTTCTAATTTTTCTACTTTTAGGGTTTTTCATTTTTTAAGAATTACACTAAAGCCCAACTTCCCCATACCTAAATTTTGCATTGTCCTCAATGTATGCAAAAGAGAATTGAAATGAGAGAGTAAGGAGGGAAAATACCTGAAATGGAGATGAAGGGGATTTTTATTAACTACTGAAACACAAACACGACTCACGCACTCACACACACACACATTTCCTTCCCCATACCTG…		FJ816214
GSSR-106	p6 p6	(TTTTTA)3 (CTTTAA)2	18 12	116 504	133 515	TGTTTCTGCAGATGTAAGCATTG	CCGTAGTAACTTTGTTAACGGTC	54	514	FJ816215	ACTAGAGTGTGATTGCTTTTTTGTTATGATCTGGCCAAATTGTTTCTGCAGATGTAAGCATTGTAAATACAATTTATTTATATGTTTCTTTCATTTTTCCTAGATTTTTCAGCTGTTTTTATTTTTATTTTTAGTCTGAATTTTGATTGTGATGCAATCAATAGCCCCATCAAAGTAGTGTGTATTTGTTAGGAAATTTTGGTTCAATAGCCTCTATTTTTCTTTTCTTTCAATTAGAATGCTGTTGTATTTGTGTGTGTATATGTGCATATGTGATTGTGTGCTAGTTTTTCTTCAGTTGACCTTCATAGTGTTAGTTGTAAAAGATTTTCTGAAATGGCTAGATCTATGATTTCAGTGTGGTGACAGCAAGGTTATTCACCTTATTGGGAAGTTTAC…		FJ816215
GSSR-107	p4 p4	(ATAC)8 (ACAT)4	32 16	166 220	197 235	TTCTGGTCTTTTGACATGAAGG	CGGATTTGAGGTGAGTTGAATA	54	265	FJ816216	ACTCCTACTATGTTAAAATTTTGAGAAATGCCCCCTTGAATGATATCTCCTGGCTCCGCCACTGGATCCATTCCTTTATTAAGATTCAAGACTATGCATATCTTCTGGTCTTTTGACATGAAGGGATATAGACCTATTGGCCAGAGCTTCATTTCATTCCATGATATACATACATACATACATACATACATACATACATATATATGTATATACACACACACATACATACATACATATGAAAGATAACTGACACAAAAAATGGGTTAGACACAATGCACACTAGTTAAGTGTCTTTGTAAGCCAATGACTCAGAAGTATTGTTTCAGTGAATAGCAAAGAAAGTGATATTCAACTCACCTCAAATCCGCCTGGAAATGTTGCACCACGGAATGGAGTCTT…		FJ816216
GSSR-108	p4 p3	(GACA)3 (CAT)4	12 12	85 311	96 322	ATGAAGATTGGAAGGAAGGAGC	GCACTCATGCCACTAGGTCTC	55	437	FJ816217	ACCACACCATAAATTAAAAAACTAGCTTATGAAGATTGGAAGGAAGGAGCTGATGATCGGACCGAGATGCTTGATTCCCCACACGACAGACAGACAGACGATGATGATAAAGCTTTAACTAATTTCTTGGAACAGAGCTTAATGAGGCCAGGATCCGTGTTTGAGACAAAGCTATAAGTTTGTTGATAGGAGGAGTAGTAGTGGAAGATGCATGATAGAACGATGAGCTGGGCTGGGGAGGTTGGTGATTGAAAAGGAAACAAGTAGGGCTGAGGGTGTAATGATGGTGGTGTGGCAAGTGCAGCCACAACATCATCATCATTTTGCCTAATGTTTCTTTCTTGCTACCTGCCCTTTGTGTTTATATATATTAACGCCCCATCTATACTTTTTTATTTA…		FJ816217
GSSR-109	p2	(CA)6	12	125	136	GGTGAAACCTTGATGGGTAAAA	AATAGCTTGCTCCAGAATCGAC	55	246	FJ816218	ACAGGAGGTGAAACCTTGATGGGTAAAATGTATTTAAGCCTATTTAAAATGCAACTTTAAATTGTTTCGGATTAAAACATAACACACGCATCTCTCCCTCCCTCTCACCTCTCTTTCACAGACTCACACACACACATCTCTCTCCCTCTGCTCTCACCTCTCTCTCGTCTCTTTCTCTAACTTATGCATGGAAGAGGAGAGAAATAAGAAGACGAAGCTATCCCTATACAGTCGATTCTGGAGCAAGCTATTAGACAGCAAGGACGACGACGGCGATCCTCCGGCGCTAGTGGTGACGAAAAGCGGCGGTGATTTGGCAGAATCCGATTCCGGAGAGAGCGACCGATTGTCCCTTGAATTGATGAGTGATAGTCAACTAGTGAAATCGATTGAGAAACA…		FJ816218
GSSR-110	c	(TATG)8tattta(TATG)15	98	127	224	CATGCCACTCTACCAACAGAAT	AATTAAAATGGGAAGGAGGGAG	55	311	FJ816219	ACAGCATGCCACTCTACCAACAGAATTCGTCGAATATTGTGGATCAATATAATGAATTATAAATTGTCTTCCTGTTGCCACGTTGCTAGGCCTTGAAAGATTTATTTTTTGATATATATTTATATATATGTATGTATGTATGTATGTATGTATGTATGTATTTATATGTATGTATGTATGTATGTATGTATGTATGTATGTATGTATGTATGTATGTATGTATGTACGCATGCATAATTATTTAGGAAAAAAGTTAATTTTTTATTTATTATTATGTCCAAGTATATTAAATACTCCCTCCTTCCCATTTTAATTGTCCACTTTGCTCAAATCACACATATAAAGAAAAATTAAATATGATATGTTGTTATCATTGTTATGCATTAATTATACAAAAAC…		FJ816219
GSSR-111	c	(ATAC)3atccatc(CATA)9tat(CA)20	98	188	285	GAGGAAGGGTAGATCCAGTCA	ATGGGATGTCTTTCCCCTCTAT	55	355	FJ816220	TTTTCCAGCAAATCGGAGGAAGGGTAGATCCAGTCAATCAATGACAAAAAGATTTCAGAAATTATGATATTAAGAATAAAGTATCTATTATCTTCCTGCAAAGATAAAAAAACCAAGTCAAAGGCTTAAAACTGGAGCTTCAGATGAGTTATATTATATCACAGAATCACTAATGTCTAAAAGCCATATACATACATACATCCATCCATACATACATACATACATACATACATACATACATATATCACACACACACACACACACACACACACACACACACACACATATATATAATGGAGAAGCCGACAAGGATAAGTGCGACTACCGCGTCTATGCCCAAAACTACATCCATCATTACTTTCTCTGAAAGCTGTTGTGCTGGATAGAGGGGAAAGACAT…		FJ816220
GSSR-112	c	(CT)12(CA)6a(AC)6	49	36	84	TCTTGTYYAAGAAMACCACA	GTCCACACCAAGTATGCTC	55	197	FJ816221	ACCTCTCTTGTYYAAGAAMACCACACGCACCGTCGCTCTCTCTCTCTCTCTCTCTCTCTCACACACACACAAACACACACACACATACAAAAACACATACAAATTCATGTGCCGTCTCTCTCTTTTAAATTCCAGCATCTGAACCTCTTAATAACTCACCTGGTGATACTGTCCTGACATGTCGAGCATACTTGGTGTGGACTGTGT		FJ816221
GSSR-113	p3 p3	(TTG)4 (TGT)4	12 12	236 321	247 332	AGTGGTTGTGAGGTTGATTGTG	TATGTCGGAAAGGTTCAATGCT	55	336	FJ816222	GCCTGAGCTACCTGTAAGTTATCTGTGAATCGATAGCTGCATCTGATGGCAGTGGTTGTGAGGTTGATTGTGTTGGTGGAGAGTATTGTGGTTGAGTGGTAGGTTGTGTGGGTGCAGATGAAGATGGTTGAGCTTCAAAGAAATCAAATGGTAGAGGCTCATCTTCATATGATGGAAATTGTCGTTGGGGGATAGGTGATTGAACTGGTGATTGTTCAGGGGTGTGCTCTGGTGATTGTTGTTGTTGAGCTTGAGGTTGAGGTGGTTGTCGGAGTTGGAGTTGAAGTTGAATTTGCTGATCTTGCTGCTGTTGTTGTTGATGTTGTTGTTGTTGAGCCACTTGAACTTGATAAGGAACAATTTGAGCATTGAACCTTTCCGACATAAAGGGAGTAACAA…		FJ816222
GSSR-114	p2 p5	(CT)21 (TGCTT)3	42 15	33 252	74 266	TTGCTTCAAACTTCAAACCAAC	AAGCAAAGCACTTCCTGGG	55	250	FJ816223	ACTATACAAACTTGCTTCAAACTTCAAACCAACTCTCTCTCTCTCTCTCTCTCTCTCTCTCTCTCTCTCTCTCTGTGCGGGGGGGGCTGTCGTGAAAAACAAATACTACTCCTCCACTTATACCAAACCACTCAAAATCTCCCAGGCGGCAGCTACTTGATAAAAAAGTCAATCACACCCTTTCCTTTCATCATTAATACTTGTATGACTTGTTCATCTTTTTCTCCTCTCATTCTTTTTTTCCCAGGAAGTGCTTTGCTTTGCTTTTATGCCCCCCCCCCCCCCCAAAATTTTGTAAAGACTAATTTTTGCTTTTCCAGGGGGAGGCATGGCCACCACAGCAGCTTATCCTCCACACACAGAAGCACCTGCTTTTCCAAGACCCCAATGGAAAGAGCT…		FJ816223
GSSR-115	p4	(TATG)14	56	147	202	TGGAGAAGATGGAGGTGGA	GGAGATTTTCACCAATTTCCG	55	346	FJ816224	TGGACGCGGAGCTGGAGAAGATGGAGGTGGAGGTGGGGTTGTTGACAAAATTTTAGCGATATTTTATTTAATTAGTGATATTCTAGCTGTTTTTAGTTTGTAGAATAAGGGGTTTGTAGTATAGAAGGATTCTCCAAATATACATTTATGTATGTATGTATGTATGTATGTATGTATGTATGTATGTATGTATGTATGTATGTGAGCGCGCGCGCCCGCGCGCTCTAGTGATCAAATACAAACCAATCCTTAAATATAAACTCAAAACCAGTACAGTTTAATGATATTCTTTTTAGAATTTAATGATATTTTTTTTAGAATTTAGTGATTTGTATTACGGAAATTGGTGAAAATCTCCCCCCCCCCCCCCGGCTAGGGTTGATCCTGCTAAAAAAGGGT…		FJ816224
GSSR-116	p2	(AC)9	18	116	133	AAGCACCCTTGGTATAAATGGA	CTTGATTGTCTTCGTCTGTTCG	55	247	FJ816225	TACCAGTAATAACATATGTAGGTCTATATTTATATATTGGAATTGTCTCCTCTTTTGGATCATATCTTGTGGTAACCAAAGCACCCTTGGTATAAATGGAGTGACAGGAGTTAATACACACACACACACACACATACATACACACACACATACATATACACACATACATATTAAAAAATATTATACAGAGACAACTTGTAAAACATAATGTAACATAAATGTAATTACGATAACTCAACACATCAAAAGACAGGAAACAATACGTAAGTATAATACAGGAATCTACAGGTTGGAGATTCGATACGAACAGACGAAGACAATCAAGATATCTGAGACGAGCATCCGTCCACTGAAAGAAGTTCATTAATATGTTCAAGCCTCAGTGAAGAATAAAGTTCA…		FJ816225
GSSR-117	p3	(TGA)11	33	128	160	GTCTATTTTCATTTGGCCCCTT	CGACTCACATCTGGAGCTATTG	55	160	FJ816226	GATTCTGCTAACAACATTCTTATATTCTAGGTAACTTACATATATGCTCGCTCTGGTTGCACTTACAGATCACTTTGGTTAAAGTCTTCCGTGTCTATTTTCATTTGGCCCCTTCCACAAAAAGCAGTGATGATGATGATGATGATGATGATGATGATGAGTACGATGAACTTTATGCCAGACCCATGAAGTGGCATCAAATTTGGAAGGAATTAAGACTTGACAGAAAGCAATAGCTCCAGATGTGAGTCGATTCTCAAGCATTAAAATTGGGGTTTCATGGCTCAACGCCTGTGGATCAGAATGGTGCAAGCAGGCTCTTCGTGGGAGAGGT		FJ816226
GSSR-118	p2	(GA)5	10	280	289	TCGATTCAAACTTACCAAGTTG	CCCCTCCTTCTCTTCAGACATA	55	384	FJ816227	ACCCACTTCGATTCAAACTTACCAAGTTGAGTAGAGAGTAGAGAACACCGGAGAACACCGGAGAGATGCAGAGCAACGGAGGTGATAGGTGATGAGTGGTGGTGAGCGGAGCGGCAGTGATGAGTGGAGCGGAGCGGTGGTGAGCGGTGGTGAGCGGGCTGAGTGCGTGGTGAGCGGTGGTGAGCGGGCTGAGTGGGTGGTGAGCGGTGGTGAGTGGGTGGGCTGAGTGAGAGAGATGGTCGAGAGATCAGAGAGATAGTCGAGAGATAGAGGTCGAGTGAGAGAGAGAGTCGAGTGAGAGAGTTTGTAAGAAACGTTGTAGTTATTTTAGTTATTAGTTTAGATTTTTGATTTTAATTCTATGTTAAATATGTCTGAAGAGAAGGAGGGGAGCCTAAA…		FJ816227
GSSR-119	p4 p6	(TGTA)6 (GATTTG)2	24 12	203 334	226 345	GCTAAAACCCTCAAATCTCTGC	ACCACCACAAATATCCATCTCC	55	355	FJ816228	ACAGTTATTTGAAATTGTTACTATTACAAGAAAATGAATTTTAAGTAAAATATTGGTCTGAATCTCATGGGCATTTATGAGTCGTCGGCAGCACTAGAGTAATACCTACAGTAGTAAGTCATACCAAGTCAAAGTGTAAACAAAGCTAAAACCCTCAAATCTCTGCTAGGCTTTGCTGCTTCAGCTGCTATTACTTACAACTTGTATGTATGTATGTATGTATGTATACTTGTCCGCCCACTTAATTCTTCAAATTGTTTGCATTTTTCTATGATCCCAACTTGCGCATTCTTGATCCTATTTTGGTCTGAATTGCAGACTATACAATACCCAGATTTGGATTTGATGAATTTGTTTCACATGTGTTGCTCCTTTTTACTTTGATAACTTCGAATTGAG…		FJ816228
GSSR-120	p4	(ACAT)4	16	535	550	ACCTTGCATCATCAGCATCC	TTCATCGGTTGAGTAGATTGAA	55	437	FJ816229	ACCAAGTAAAGCATGAGATATATTTAAAGGAGTGTAAAAGACCTAACATATATACTTAATATGTAACAGATAAAGAAAATATTGTAAGTGTCCAATTAAGAGTGTTTACCCCTTGGCAAATTCCATAATCAAACGGCTGCCATCAACTTCCCAGCCATTTAAGTTGTACCTTGCATCATCAGCATCCCGTGAGTCATTAAATCCTGCATATCAAATTTAAAAAGCAAAAACCAACAAAAGAACGACCAGAACCCGTACAGGTTAAAATCAGATATTTAAAATTATCAGAAAAAACGTCACTACAAAAAAAAGAAGATGAGAAGCAATAGGGAATAATACATACAACGAAAACTTAGTCGTGCTTCATGTCCACATCTCGTACTCTGCGGAAACGGTTTC…		FJ816229
GSSR-121	c	(AC)6(TC)8ta(TATG)5tatctatgta(TG)11	82	288	369	GCTGAACTTATGTTTTGCAAACTG	ACATAAATACACACACACACAC	55	340	FJ816230	CATTCATGTTCAACAAACCGAATATACATGTTCGGTAAGCTGAACTTATGTTTTGCAAACTGAATATGTTTTGTAGAATAATACGTTTTGCAATGTTATGTTTGTTGAATATGTAGAAATTTCAAAATTTTCAATAAATTGATATTTTTTATAGAAAAAAAAAATGATTCGCAAAAAAAAAAAAAAAACCTTTTGTAATATTTTTATGCAATATTTTACTTGCAGAACTTATATGGTCTCCGAGTATCCAACGAAAAATGGGTCTCTATAGAACTTAACACACACAAACACACACACACTCTCTCTCTCTCTCTCTATATGTATGTATGTATGTATGTATCTATGTATGTGTGTGTGTGTGTGTGTGTGTATTTATGT		FJ816230
GSSR-122	p2	(TC)9	18	349	366	TCGACATGAAATCAACCTCAG	TGTTCGATCGAGAGAGAGAG	55	265	FJ816231	TCTGGACCCAGCCCGGAGCCACTACCAACGCCCTGCAGATCGCCAGAATTCGCCCTTGTTTAATGCCTAGCTTAGCAGAATCACTCAAGTCGACCTAAAATCCTTGTATATCGACATGAAATCAACCTCAGTATTAAATATCAAATGGTTAAAATATGAAGTAATACAACCCTAAATATCAGTGTGATTTATCAGATGAAACAGGAGCTCCTCCGATCATCAGAAGTCGAGAGCCATCGTCTTCACCGGCCCCACTCCCTCCTTTCTCGATCTTAGCGCTCCACGCCACATAACTTTTATCAAACTTTAATTCGAAACCTCTATTCAAAGTTTATGACCTTTGACTAATCTCTCTCTCTCTCTCTCGATCGAACA		FJ816231
GSSR-123	p3	(AAG)10	30	399	428	CCCAAACCGGATACTTCATCTA	CTGGAAAGATAGTTTTGTCGGG	55	278	FJ816232	ACAAGCCCGAGGATGACATTCAACACAAATTTGAAGACTCAAGTCTAGTTGAAAGAGCAGCGGATGCAATGACAAGCGAAATGGCAAGCTTTACAGTGTCGAAAAGCTCCACCATACCATATCTACAGGAATAGCCGAAATCGAGTTGTAAAATTATGCATCAAGCTCCTAATTAAATCTGTGCCATCTCAGAAAGACTTTGTTGAATCAACTTATGAAGAATACTGAAGCCCAAACCGGATACTTCATCTAATGGAATCAAGCCAACAAGAAAGGAATTGCTGACTTTTGAGCCCTCGTTTCCAAAACAACACAGATAAAGAAATTAAAGTTCCGGGAACATCCACCAACTATTTAGAAAACCAGCCTCATTCAGACCCTCCGAGATCGAAAAAAAAA…		FJ816232
GSSR-124	p4 c	(ATAC)17 (CATA)7(TA)5(GA)6	68 51	175 254	242 304	ACAAGCACCGACCCTTACTATC	AATTTAGTTGAAGCGCCCC	55	349	FJ816233	AACAAGCACCGACCCTTACTATCGCTAACATCAAATCTAGTAGTTGCTTTTAAATCCCTTTTATATGACACCACAAAAAGTGGATGGTGAAGAAAGAAAATTAAACAAGCAGACTCGTCTTTAACATTAAAGTGGAAAAAAATGAAATACATATAATGAGAGAAATACTTATATATACATACATACATACATACATACATACATACATACATACATACATACATACATACATACATACATACAGACAAGCATGCATACATACATACATACATACATACATATATATATATAGAGAGAGAGAGAGGAGCTACAGTATTTACTTTGGGGCATGGGGGCGCTTCAACTAAATTTCCAGTAAGCTGATGGGTTCTAGAAAACATGACATATTTCTCCATGGAT…		FJ816233
GSSR-125	p2	(GA)10	20	127	146	GCGTCTCCGTAGTTGTATGTGT	AATCGCTTCGGGAAAAGTC	55	188	FJ816234	ACCAGTCGAAAGCTCCACCAGCGGAGGCTTCTTGGATGTAACGCGCATCCCAGTAATACGCGTCTCCGTAGTTGTATGTGTTCAGAGCTGACTCGTCTCTCTGCATATTTCTTTCCTGCGGTGGCTGAGAGAGAGAGAGAGAGAGATGTTTTGTGTGTGAATGTGGTGGACCAGGACTTGATAATGATAAAGAGCAGCGGGAAGATGGTTCTTTCTTTTTCTTTTGCAGACTTTTCCCGAAGCGATT		FJ816234
GSSR-126	p4 p2	(TATG)3 (TC)9	12 18	47 299	58 316	CACAACACAATTATATACTCCTAC	GTTTGTGGCTTCTAAGCTGTCA	54	453	FJ816235	AGGTTTAGCAGATCACTAACACAACACAATTATATACTCCTACTCATATGTATGTATGTGTGTGTTTTGCTTTTGGATCTGTGAGTCCACCTAAGCATAAGCTACTTCTGAGCTTTGTTTGTGTGTGTAAATATATAATGCGTTCTCTGCGCATGTGTGTAGATATATAATACTAGTAGTAGTCCATTGTGGATACATACACATATATAGGGTATGTCGGGAAGGATTGCACTTAAAGGTCAGGTCAAGTGTCAAACATATAACTAATCCCCACAGAATCTCATCACACTCCCCCACATCTCTCTCTCTCTCTCTCTACTCCCTGTCTTTCTCTCTCTAGGCGCGCGCACACTCAACACAATCAAGCTTCTCTGTCTTGTTGTTTTGCTTCTGTAGCAT…		FJ816235
GSSR-127	p4 p2	(GGTA)3 (AG)9	12 18	42 117	53 134	TCAAGATTGGATAGGAGATGGG	TTTCTTCCAGGGTCATTTGG	54	268	FJ816236	ACAATAGGGGGACAATAGTCAAGATTGGATAGGAGATGGGGGGTAGGTAGGTAGGGAGAGAGAAGAGAGGCAGGTAGGTAGGGACTAGGGAGAGAGGGGGATGGAGGGAGAGGGGTAGAGAGAGAGAGAGAGAGATAGAGAGAGAGGTAAGACCTTTAGATTTCTTGGAGGAGAGAACAAAGGCAGCAGTGGCAGCAACAACAATAGCAGCCACAGCAACACCCAGAAGCTGGATCTCAGAGAATCCCATATAATCCCCCATTGTCCCAAATGACCCTGGAAGAAAAAACTACTTTGTGATGCGATATACACACACTAGTATATTATATGAGTGAGCGAGTCAGCCAAAGAAGAAAG		FJ816236
GSSR-128	p3	(TCA)4	12	254	265	TAACCATCTGCTGAATCCATGA	GCCCATTTCTCAACTTTACAGG	54	353	FJ816237	TGTTCAATGAGCAAGATATATCTTCTGATGCTGCTCCATGCACAGATCTCAGCTTCACACTAACTTGTTAGAGTAATAGTAACCATCTGCTGAATCCATGAAGAATATATCAGCCAGATCAGGTAGCCTGAAGCTCACTTTCTTTTGTGTCTTAACACCGCTTTGTCTCGTTTTTATTGAAGAATCCTCCTTCGTTATTATTGAAGAATCCTTCTCCGCTTGTTTATCAAAAACATCAACAACAACATCATCGTCATCATCATCATGCTTTATTCTTGATCTTTCCAAACACAAACTATCTACAGGCAGTAGATTTGATGCCATGACCTCAATAACTTTGTCTTCCTCATAAGCAGGGTGGACTCTGCCTGAGAAATGGGCATTAAAGCTAGGCGAACT…		FJ816237
GSSR-129	p4	(TATG)12	48	101	148	CGTTTTTCAATAAAACCTCAATC	AAACTGACCAGAAACTGATTTTT	54	180	FJ816238	CGTTCACTCTCTTATCATTTTTTCTATTTACGTTTTTCAATAAAACCTCAATCTAATTTTTTGGTTGAGATCTTGTTTAGTAACTTGTTATCAAAGGATATATGTATGTATGTATGTATGTATGTATGTATGTATGTATGTATGTATGGAGAGTCCTACTCCAATAGAAACCAAATTAGCCTAAATTAAAAATCAGTTTCTGGTCAGTTTTTTATCACTATTTTTAACTACAGAAATCACTAATTTGT		FJ816238
GSSR-130	p4	(TATG)4	16	345	360	CATTTAGGTCGTCCAGGGTTAG	TGACATCTTCTGAGTGTTGCTTG	54	535	FJ816239	AGTTCATGCATCTAGCATTGGAGTTCAAGTTTTATTTTGGCACCAAAAAATTACTTTTTGATGCCATATTATAGCAATGGCTATAGCTATTTTGCGTCTAGTATTGGAGTTGCTCTAAGATCCTACTTGTATATAGTAGGGCAATTGAATAAACATTTATAAGCCTAAAGCTGCTGTAAATGTGTATAAAAAAGTTCAGACATTTAGGTCGTCCAGGGTTAGTTACTGAACAATCTGATATGCAATCAGCCAACAAAATTTTAGGCTTTGGGCATCACAATTATGGTGAAAGATATAATCTTAAGATTAAATATCCAAGAATCAGAAAAGGAATTATACGTATCTATGTATGTATGTATGCATGTATGTATTAGGTTGGAACTCAGAAACTTACGTCCA…		FJ816239
GSSR-131	p3	(GAT)11	33	151	183	AAATTACTGGAGATGGAGCGAG	GTTTGTTGATTCGGACTTTGTG	54	165	FJ816240	TTTACCGGATATGACAAAAGGAGCAAGGCGTACAGACTCTATAATCCCCTTACAAAGAAATTAATAATTTCTCGAGATGTTGAGTTTGATGAATCAAATTACTGGAGATGGAGCGAGGAGGAAAGAAAAGTTGCTAGTTTATTTTTCAACGATGATGATGATGATGATGATGATGATGATGATGACGGTGATGATAATGCCAACATTGAAGATGGGGGAGATGATGATCCAACTCCTCCACAAAGTCCGAATCAACAAACTCCCGCATCAACACCATCTGATTCAAGTGGAAGCAGAAGTTCAGGGGGAGCACCAAGAAAATGCGGAGTTTGAATAATATCTATGAAGCGACAAGTCTGGT		FJ816240
GSSR-132	p3	(TGT)4	12	109	120	CAGGTAGTGGTTGWGAGYTTGA	TCCCCTTGTCGTAACTCCATAC	54	332	FJ816241	ACCTGAGCTACCTGTAGGTCCTGACGAAAGGACTGCAACTCTGGATTTGAGGTAGAATCAGCAGGTAGTGGTTGTGAGGCTGATTGTGTTTGAGGGTAAAAGTGGGTGTGTTGTTGTTGTGGTAGTGGTTCAGATGAAGACGGTTGGGTTTCGAAGAAGTTGTATTCCTGACGTTCGTTTTCAACTGTGTGAGTTTGATGCAGAGGGGAATGATGTGGTGATTGGTGTGGTGACTGATGTGGAGATTGATGAGGTGATTGGTGGGGTTCAGGTTGTTGGTGTCCTGGTTGTGGTTGAGGTTGTTGCTGTTGATGTTCCTGAGCTACTTGAAACTGATGCAGTTGTTGTTGAGCATTGAACTGTTCCAACAGGTATGGAGTTATGACAAGGGGAACA		FJ816241
GSSR-133	c	(ATAC)5acacac(AT)6	38	303	340	CCAATCGTGCTCCTTTATCC	GATTTTGCCAGTGTTTTCCA	54	325	FJ816242	ACACTCATGATCGGGAGAACGGCACGCTCTGGATCGAGCCCCGAGCCGCTGGCAGCGTGCGGCAGATCTCCAGAATTCGCCCTTGTTTAATGCCTAGCTTAGCGAATCAATTCCAACCCCAATCGTGCTCCTTTATCCAAAAACGGTGTAATGTATCTGCAAAAGAAAATTGCAGGTATACGAGTGTCGTCAACATGAAATAAATTAAAATCAACGCCTAAATACTCTTATCATAGGATGCCAAAAAATTATATAAAAAGGAAAACACATTTTTAAAGATATCATTAGTTTGATATTTACAAATACATACATACATACATACACACACATATATATATATGACAATTTATATGTTTTGGATATAAGTCTGTTCTTTATAGCCACTACATACCACTGTCA…		FJ816242
GSSR-135	c c	(AAAT)3aatcaata(ATGG)3 (TATG)6tacgtacgac(GTAT)4	32 50	88 258	119 307	CAGATACGACAACAAACTCGTCA	TTGATATTCTCTCAATTCCATATTCC	55	309	FJ816243	TTTGCAGATCACAATGTCAAGATAATATTGATGGACTAGTAAATAATAATGTCGAAAAAATTATTTCAATACTCAATTAATTGCAAAAAATAAATAAATAATCAATAATGGATGGATGGCCAAATATATTTATTTCAGATACGACAACAAACTCGTCAGTAAGTCTTTTGAAGAAAGTGGGGACGTGATTGTTATGACCCATAAAATAGCCTAATTAATATATAGATCATAGGTTAGGTTAAAATTATTTCTTGATATATGTATGTATGTATGTATGTATGTACGTACGACGTATGTATGTATGTATGTAAGTATGTATGTGTATATAAAATTTTAAATACACCAAAAGGCTATATAGAAGAAAAGATTGAAGATTGAGTATACAGAAACACATACGTT…		FJ816243
GSSR-136	p2	(TG)5	10	180	189	GAAGAAAGGAGCTAAAGTGGGA	CCCATTCCATTTTCACTTGC	58	426	FJ816244	ACTAAAACAGACCGATTGGTCGGTCGGTTTTAACCTGCAACTTTTATATCACTTTTTAGCTAGTAGTGAGCTCACATTCACTTGAAATAAAAATCAAAGGAGAAGAAAGGAGCTAAAGTGGGAAAGAATTATTGCTTGCAAACATTTCAAGTAAGTGATTTTCATTTCTTTGCATTAAATGTGTGTGTGGTGGGTGTGTTAAATGTGTTTGTTATATTAAATGTGTGTGTTATTACATTGAATGCTTGTATTGAATGTATGAAATTCATGTGAAATTATTTGTTAAATGTATGTGTTATTACATGTGTGTATTGAATGTATGTGTGTATTGAATGTATGTGTGTATTGAATGTATGTGTTATTAAATGTATGTGTGTGTTAAATGTGTGTTAAATGTGT…		FJ816244
GSSR-137	p2	(AC)9	18	35	52	AAACCCATCCACACAAAAGC	TCCTCTCATCTCCAGATCCA	58	238	FJ816245	AAACAAACCCATCCACACAAAAGCCAACCATCATACACACACACACACACACATAAATACACCAAAGCCCACATACACATATGAATTCAAGAATGTAACTGTAACTGCATACCCAAATCATATAAAGACAATTCTTTAACATAAGACGATTAGACATATATACACACATAAACAGGCAACTTGGAAACAGTGTAATAAAGAATTGAATCAGTTTATACCTGATGGATCTGGAGATGAGAGGAGT		FJ816245
GSSR-138	p2 p2	(GT)5ata(GT)7 (AG)21	27 42	591 661	617 702	CGCTCGAGTTTCGTAGAGT	CCTCCCCAACTCAATCCAAT	56	519**	FJ816246	ACTCTCTTCTTCCGGTCGCTTCCAATCAGATAAAATCTCTGCCAAGACACAAAAATTAATATGAAACTAAGCACAATTTCAGCCAGTAATTGAAGCTGTTGAGAGTAGAGTTTAATTGTTACCGCTCGAGTTTCGTAGAGTGTAAATTTCTCGAGTGAGTAGGAGTTGGAGTCGAATTCGAGATCGTTTATTGCACGATCGGAGGTTTGAGCTTGATTTTGAGATTTTGCCATTGGAATTAA[>?unk100]TTTTTCCCTGGCGCTCCCTCTCAGATAAAATCTCTCCCGCCACACAAAAATTTATATGAATCTGCGCACATTCTCTCCCCCAATTAGAAGCTGTAGAGAGTAGAGTTTTTTTTTTCCCCCGCGAGTTTTGTAGAGTGTATATTTCTC…		FJ816246
GSSR-139	p4	(TGTC)4	16	296	311	GCAAGTGTTTCGTGACATGC	AACATGAGTTAATCGAAGGGGA	56	365	FJ816247	ACAGTTAGACTAACCTAGATAGAAACCTTTGTTGTAATGGAGTTGGATTGAAAGCGTGCAAGTGTTTCGTGACATGCATTGTGTTGTCAATTGTCATCCACACAGATGTTTTTTGCTATGAAAAAAAGATTGAAATAAAATAATCTGAAAATCCAAAGTAGATGCAAAAACTTAGCAGAGGAAACAACATAAGACAACAAAGTAGATGTAAAAGATGCGTGATAAGTAAAATAATCACTTGTAACGAAAGTATTGATTATGAATCAAAGTGATGCTGTTAATTATACACACATCTTGTCTGTCTGTCTGTCTGTGTTGTTTGTGTAAGTTATACTACATCTGTTTTCTTATTCAAATCATTTCTTATGCTAATCAGAACATCTGCATGCATCACTAATT…		FJ816247
GSSR-140	p2	(TC)10	20	126	145	GGATACGAAGGAAAGACTCCAC	AGGAGAGTAAAAGATTGAGGACTTG	56	158	FJ816248	ACCACAAGCATCTCCACAAGCCCATGGACTATACTACAAGCAATCGATACTCTTAACAAAATAGCCCAAACTTGTTTGAAACCCGAATCGGATACGAAGGAAAGACTCCACTAATACTCTCTCTGTCTCTCTCTCTCTCTCTCTCGGATCTGAACAACAATCTCTCGCTCGATCAAAAACGATACATACAATCCTCGTTTTAACTCCACTATACAAATTATACAAGTCCTCAATCTTTTACTCTCCTAATTCACAACAAAGAGATAAAATAATAACTCATACACACAAATTATCATATTATACACAGATATATATCGACCAATTGACGGTCTTTCCAGTGCAAACGCTTTGTTACAGTGAGAATTGAAGATCGTGTTTGAGTTGAATG		FJ816248
GSSR-141	c	(CT)8cct(CCTC)3	31	216	246	CTACAATACACCAACATACCAAAGG	GGCTACAATGAACCAAGAAATG	55	184	FJ816249	AGTTCGGCATTACATATTTACGACGAATGAATAGAAACTTTGCTGGAATGAATTTTCGTATATATTACTCAAAATTATAGTTCAGGACATCGTATAACTAATTTGTCGTCCGAGATACTACAATACACCAACATACCAAAGGAAAAAAGTGCAAGTCATATTGTAGTATATATAGCCATGCAATGCAGCTCTTCAGTATTCTCTCTCTCCCTCTGCTCTCTCTCTCTCTCTCCTCCTCCCTCCCTCGCTCTCTCTCCCATATATTGACACAGCATTCCACATTTCTTGGTTCATTGTAGCCTATTGGT		FJ816249
GSSR-142	p4	(AAAC)5	20	154	173	GTAGAAACCTTTTGGCAGTAACG	CCAAGACCATGAAGAAATCACTC	56	138	FJ816250	ACTTCCCCAAGTAATCTCTTCTCAAATTCATTTTCAGTAACAACGTCCTTACAAAAGTTATGCATTGCTTTCCATATTAGACAGACTTCAAGTAGAAACCTTTTGGCAGTAACGCACAGTAGATAAAGACACACACATAGGCCCTCCCCCCCAAAACAAACAAACAAACAAACACATACACAACGAGATATTGCAACTAATACCTTGAGTGATTTCTTCATGGTCTTGGTTTCATTTTGT		FJ816250
GSSR-143	c	(TATC)4(TA)7	30	219	248	GGGAAGAACTAAAACCAACACA	TCAGTAAATCAGGAGTGCAGAA	55	346	FJ816251	ACACAATCCGAATTTAGCTAAAGCATACAATCCATTTTCTATTGGTATTTGGCTATTTGCTAACTATATTGGATATCTATTTTTATGTGCTTTACCCACAAGGGTTACATAACTTGACATTCTGGGGGAAGAACTAAAACCAACACAACATGTTACTGCATGTCTTCTTCTAGCTAGCTACTAGATTTCTCCTCCCTCTCTGTATGTGTGTGTGTATATATCTATCTATCTATCTATATATATATATATGAATGTAAGATATGTGCAATGTCTGTCCAGTTGCGTATGATCTGCCCATCTTTTCAGATTCCATTCCATGTCAATCTTCTGTCTCATATATTTGAAAGAGTATATTTCACGCCAATATTCGTTAATGGTGCATTTCATTAAATTGGTCAT…		FJ816251
GSSR-144	p3 p2	(TGA)8 (TC)6	24 12	232 4	255 15	TGATTGCCTTTTGTTTTGGG	CAGCAGCATTTTCAACCGA	56	251	FJ816252	ACGTCTCTCTCTCTCTATACATATATCTCTCTCCCTATATATATCCTGTTATTAATGTTTGATATATGTTGATGTGTTCATTGATTTTAGATAATTTTTATGCTGCATTTTTCGTTGATGTGATTCTTGTTGTTTGTATGTATATATGTGGGTATATATGATTGCCTTTTGTTTTGGGGGAGTTTGATTTTTGGTTGATTGCAAAGGGTGCTGATTTATAGTTTTGATTTTTGATGATGATGATGATGATGATGAAAAATTTTAGGTGTTGAATTGAGAAATTTATATTGATTTGGGATTTTTGGGGTTTTGTTTGGTGCTTGAAGGATTTTAGAGAAGGAGATTTTTCGGGTGGTTTGATTTTTGAGAATGCCTACTTCTTGGGCTGATTCGGTTGAA…		FJ816252
GSSR-145	p2	(GT)8	16	341	356	ACTCGATTGTAAACCCGATTGT	GGCCTCCACTTCATCTACTGA	56	282	FJ816253	ACCTTAAACGAGGAACTAAAAGTCTGGGCAGCAGTTGTTTGTCAACAGAGCTAAAGAATAATAGTAGTAGGTGAGAAAATATACCAGCTCATACAAAAGGATGCAGTATCTAATCCAATAATTATACAAAAAACCCTAGTTCAAGTCCCGAATGAAAACCCAACTGAAAACCCCAACTTTAGACTCGATTGAACACCAAATTGCTACCCGATTGAGAGTGAAAACCCAGTTGAGAGCGTAGACTCGATTGTAAACCCGATTGTAGCCCGATTACAGACCCGATTGCAGACCCGACTGAGTGAGTGACTGGTCAATGAGTGTTGAGGGAGTGAGTGGGTGAGTGTGTGTGTGTGTGTTTGTGAGAGAGAGAGGGGGGGGGGGTCCATAATAGTTAGTTTG…		FJ816253
GSSR-146	p2 p2 p2	(TC)9 (TC)8 (TC)8	18 16 16	269 309 337	286 324 352	CCTCTTGACATAGTTGTGCTCG	CCGGAGAGATTAGAAGGAGGAT	55	239	FJ816254	GGTTCTCGTTTGAGCCGCAGGTGACATGCATAAAATCAAGATCCGGACACATACATAAATACATACCTTTGTGAAATGAATAAAGTTAAGGAATGAGGTAGGAGGAAAATCGAAGAGAGGGCATTTGAATACACAACAAATACATAAGGGCTCATTCCTCTTGACATAGTTGTGCTCGCCATTATAGTTAATCCAATGGTGCATCCTTCCACTAATACCATCAAGAAACATGACAATCCTTCCCCCACCATTACCCTTCTCATCTCCATCTCTCTCTCTCTCTCTCGCGCTCTCTCCCTCTCTCCCTATCTCTCTCTCTCTCTCCCCCTCTCTCTGTCTCTCTCTCTCTCTCCCTCTCTTTCCCTCTGATTATATCCTCCTTCTAATCTCTCCGGTAGT…		FJ816254
GSSR-147	c c	(TC)15(AC)6 (TATG)10tt(TGTA)3	42 54	17 351	58 404	ACCCTTGTATTCCAAGTCTCT	TTGCATGTACAGTTCTGCTGC	55	183	FJ816255	ACCCTTGTATTCCAAGTCTCTCTCTCTCTCTCTCTCTCTCTCTCTCACACACACACACATATGGGTCATGTTCCTCTTAGAACCATTAGCCTAAGAACCCTTAGAACCTTCAAAAAAAAAAAAAGAAGAACCCTTAGAACCTTCTAGTATTAATAGGGTTCTGCAGCAGAACTGTACATGCAAAAAGTGTCGTGTTTATGTATTATAATTTAAAATTAATTTTGAATACACACAACGATGCAAAAAGCATGTATTTAAAATCTATTTAAAATTTAAGGTTCTGCAGTAGAACCTTAGTGGTTCCATGGTTCTATTTTAAGGACTGATTCTCTCTTGAGCGCGACCCTATATATGTATGTATGTATGTATGTATGTATGTATGTATGTATGTTTGTATGT…		FJ816255
GSSR-148	c	(TATG)10tt(TGTA)3	54	250	303	CACACAACGATGCAAAAAGC	ACTTTAACGTTTGGGTAATGAAATAG	55	207	FJ816256	TTGAACCTTTAAAAAAAAAAAAAGAAGAACCCTTAGAACCTTCTAGTATTAATAGGGTTCTGCAGCAGAACTGTACATGCAAAAAGTGTCGTGTTTATGTATTATAATTTAAAATTAATTTTGAATACACACAACGATGCAAAAAGCATGTATTTAAAATCTATTTAAAATTTAAGGTTCTGCAGTAGAACCTTAGTGGTTCCATGGTTCTATTTTAAGGACTGATTCTCTCTTGAGCGCGACCCTATATATGTATGTATGTATGTATGTATGTATGTATGTATGTATGTTTGTATGTATGTATCATACTATTTCATTACCCAAACGTTAAAGT		FJ816256
GSSR-149	c p2 p2	(GAGAGG)3(GA)8 (GA)6 (AG)8	34 12 16	171 283 346	204 294 361	TGAAGCAACTCGTGATACAGAGA	TTCTCTTGTCCTGGTTAGCTC	57	342	FJ816257	CACACGCAATCCCTGGGAAGTAACTCATAATACAGAAATAAACATTTACACACAATTCCTAGAATTGAAGCAACTCGTGATACAGAGAGACGCATATACGGCTGAATAAATCGAATAAATCTACTAGTGTTGATGTGTGTGTGAGTGAGAGAGGGAGATAGAGAGACAGAGAGAGGGAGAGGGAGAGGGAGAGAGAGAGAGAGAATTAGAGTGAGAGAGAGGGATAGGAAGGGAGAGAAAGAGAGACAGAGAGAGGGACAGACAGAGAGAAAGGAAGAGAGGGAGAGAGAGAGAGGGAGAGAGGGACAGACAGAGAGAGACTGGGACAGAGAGGGACAGACACACAGAGAGAGAGAGAGAGTAAAAGTGAGAGACAGAGAGAGGGAGAGCTAACCAGGA…		FJ816257
GSSR-150	p6	(TTGCTG)2	12	289	300	TATAGATTGGGCTCGTTGGG	CAGCAACAGCAAGGCTATCA	56	286	FJ816258	ACCCCTGGGGATATTATAGATTGGGCTCGTTGGGTCTTGGAGCAGCTGGAGGTTATCGGAGGGCCAGACTTTCCATAGGTCTGGAGTATATCATGTGTTGGAGATGGTCAGTATGGTAGTGAGTAGTGTGTATGATGCAGTGTGTAGTGAGTAGTACGTATCAGGTCAGCAGATTTTGTCATGTATAAATAGACTAGCGGAGCTGACTAGATGATATGTATGTTGTGGTGGTTGTCAGCAGATTTTGACATGTATATATAGACTAGCCGAGCTGACCAGATGATAGCCTTGCTGTTGCTGTTGTTGT		FJ816258
GSSR-151	p4 p6	(CAGT)4 (AGTCAG)2	16 12	383 66	398 77	TGCATGGTCTTCTTAGCCAAT	CTAGCAACTTACACCACCACCA	56	392	FJ816259	ACATAGGCAAAGGATGGCGTTAGCGATACAAATAAATGTAGAAAGCTTGGTAGTATTAATGTTAAAGTCAGAGTCAGACTTGGATAAAAGAGGGAAAGGAATAGAATGTGAATGACCAGAAAATGGTGTAATAGGTGGGCACCTATGGTAGCGATCAACACATGGCGAACACATGCATGGTCTTCTTAGCCAATAGCTACACCCATCCATATGTTGTTTTGCAAATCACAACTCGATAAATCATACGTTAACATATATACCAGTCATGCATGTGTCATATGTATATAATTTTGACATATAACAATTAAGCCATTATCCATATAAATGGTTTGTATTGAATATGTGACAATTTCGGTTATCATGTCGGTTCAGATCGAGTTGACAGTCAGTCAGTCAGTC…		FJ816259
GSSR-152	p2 p2 p2	(TG)6 (GA)17 (AC)6	12 34 12	132 261 1	143 294 12	AGGTCACAAGTTCACAATATC	CGTCGACGTATGCTTCTCAA	55	315	FJ816260	ACACACACACACTAGATGTATTATAGGTCACAAGTTCACAATATCATATTCAATTATTCATATAATTCGTATGCATCTCTGAATCAAAAAGGATCTGACACTAATTATTTTATCTCAATTATATATAACGATGTGTGTGTGTGTCTAGAGAGAGAGGATACTGATTCATCAAAGATGTCTTCCCAACCCTGCGAATATCAAATCAAACATCATCAACACACACTACACATATAGACGAGCGAGAAAGCCAGAGAGAGAGGGAGAGAGAGAGAGAGAGAGAGAGAGAGAGAGAGACCCGCTGTCGCCGAGAATGATGGCTTTGAGAAGCATACGTCGACGAGAAGCCATGGAATTGCGGAGCTTTCAATTGATCACAGAGAGAGATGTATGTATAGGTGT…		FJ816260
GSSR-153	p2 p6 p6	(TC)15 (TAGTTG)2 (TAGTTG)2	30 12 12	272 346 370	301 357 381	GTCACCCCACCAAGAAAAA	CCAAACACAAGACAGTCAAATG	56	255	FJ816261	TGTTCAATGAGCAAGATATATCTTCTGATGCTGCTCCATTATCAGATCTCAGCTTCACACTAATTTGATCGAGTAATACCAAGCATACGCTGAGCTCATGAAGAAGCTCTCAGCCAGATCCAACAGCCTGACAGATCACTTGAATTCGCCCTTGTCTAATGCCTAGCTAAGCAGAATCACGGAAATAGAAGGTCTCATCTCAAGTAGTCTAGTCACCCCACCAAGAAAAAAGCAAGCCATTAATCTTCACACATGCGCCATATATTATACATCTCTCTCTCTCTCTCTCTCTCTCTCTCTCATTCTATTAGCTCCATATACATCCCTGTCTACTCACACACAGCTTAGTTGTAGTTGTAGTTATCGTTCTAGTTGTAGTTGAGGCCACTGTCTCAAGAC…		FJ816261
GSSR-154	p2	(TC)11	22	287	308	CTTATATGTGATGGCGTCGAAA	GACTGCACCGCTCCTAACTC	56	328	FJ816262	TCAAACCCCTCTCACTCAAACGAAAAGCAATACAATAATACATTTTCTCAGATCTTTAAGATTCATCTTAAGCCCTTTTTATTATCTCAATTTATCATCTTCATCATCAATCTCTCTGTGGGTGCGCTTATATGTGATGGCGTCGAAATGCTGCAGTAGATTGTTGACAAGAAGTTCAACATCGTTCCTTAAATCCGCCTTTAAATCAACATCATCAGCATCCGCAGCAGCTTCCTCAGCCAAATCTTGCAAATCCACTCCTCTCCGCCGTTTCTCTCTCTCCAGGTCTCTCTCTCTCTCTCTCTCTCCCCCCCTCCCCCTCGCCCTCTCTCTCTCCGCTCTACTTACATGTTTGTGGATGCATATGGTTGAATTTTGAATTGGCTGCAATAAATTGAT…		FJ816262
GSSR-155	c	(ACGT)3(ATGT)6ac(GTAT)4	54	1	54	ACGTACGTACGTATGTATGTATG	TGCAATTAGCAAGTCCACAAC	55	183	FJ816263	ACGTACGTACGTATGTATGTATGTATGTATGTATGTACGTATGTATGTATGTATAATTAGATGTATCAAGTTCTGTGCGCTGTGTTCACGTGTTTGGAATGGTTTGAAGAATGCCTTTAGGAACACTTTAAAAAAATAATAATGATTAATTTTCTTTATAGAGTTGTGGACTTGCTAATTGCATATAATTATCCTGCAAGGTATTTAAGCTACATCAGTATACTGGTAGTCGGTAGACTAGTAGAAAATTATATCTCTACTCACTTTTGAAGTTTATCTGGTGGGTTTGGTGTTATCAAAGGACGATGAATCAGTTAATTAATTGAGAGGATAGGACGCAAGGGATTTTTGCCTTCACTCAAGGAGGTGAGGCGACACTAAAGTAGCAATCACCTTTTT…		FJ816263
GSSR-156	p2	(GA)23	46	131	176	TGATGAAGAAGGAGCTGGTGTA	GCTATGCCAAGAATTATGCCTC	55	204	FJ816264	GCTTCAGCTTCTGATTGGATACTCGACGATGATGAAGAAGGAGCTGGTGTAGATGACTGAGTTGACATAACTGATGTAAAACTGGTGCGTCTGTGTGTGGGAGGGAGGGGGAGAGAGGGAGAGAGAGAGGGAGAGAGAGAGAGAGAGAGAGAGAGAGAGAGAGAGAGAGAGAGAGACTTACAAAGAACAAGCAAAGAACAGCACAGCCAAAGAGGCATAATTCTTGGCATAGCGCTTAACATTCTCATGAGCCCTCATGCGAGCCTGATCAGGAGAAGAAGGATAACTATAAGAATCAAAACCCCCAATAAACCCACTTGTCCACGCCGGTGTCTCGCCGGAAAAATCGCCAACAGGAAGTTTAGAAACAGGATTAATAGTCAAGAGAGAAATTAGGGT…		FJ816264
GSSR-157	p2 p2 p6	(AG)9 (AG)9 (GACGCC)2	18 18 12	29 94 265	46 111 276	ACATAGAGTGAGAGAGCG	TTCCTTCTCTAAACGACGC	55	305	FJ816265	ACATAGAGTGAGAGAGCGAGAGAGAGAAAGAGAGAGAGAGAGAGAGTGAGAGCGAGCGAGAGAGATTTATCTGTGTTTGTGTGTGTTTTGATTAGAGAGAGAGAGAGAGAGCTTTGTTATTGTGTAATTCAGTGTGTGTGTTGATTTTGATGTGAGATTTGCAATTAGATCCGATATGGAGGATAATTACGGCGACGAACGCGGAGTGTCGGTGGCGGCGCGTGAGAGTAGTGGCGGCAATGCACGGTATCCGGCGAGTGAGGTGACGCCGACGCCGTTGTCCTCGGCGTCGTTTAGAGAAGGAAGG		FJ816265
GSSR-158	c p6 p6	(AGAGAT)2tgaa(AG)18 (TGATAA)2 (TTTCTT)2	52 12 12	266 353 386	317 364 397	TAGGAAATTGATGTCGCTCC	GCTTCGGGAAAAGTCTGC	55	340	FJ816266	ACTTCCTTTAATACATACACACTCGTCCTTTTCTCTCCCAGACCAACTCAAGAACTTTTTATAATGACAATAAATAATAGGAAATTGATGTCGCTCCCGTGTTCAAAAAAACAAAAAACCAAACTGAAGAGAGAGGAGAGAGAGTAGAATTGTGAGGGCTAAAAAACAAAAATCTGTATTTGAAAGATGAGCCTGAGGGAGTGAAGTGTTGTTTTTTTAGTTGTTACTTGGAGAGAGATATCTCTGTGTGTGAGAGAGAAAAAAGAGAGATAGAGATTGAAAGAGAGAGAGAGAGAGAGAGAGAGAGAGAGAGAGAGATATGTTTTGTGTGTGAGTGTGGTGGACCGAGACTTGATAATGATAAAGAGCAGCGGGAAGATGGTTCTTTCTTTTTCTTTT…		FJ816266
BSSR-1	p3	(TCT)4	12	260	271	TTCTTGGTCTGTTGATGTCAGTGTAG	TGGATATAGAAGCCATCAGACTTGAG	56	180	FJ147759	AtCATCCTCTGAGAAGGATTTTCTGATGCTATCTTGATCACTGATTTCTTTATCACAGGAGGAACTGAAGGAACCCCATCAACAGGTTTCTTGCCTTTGTCTACTGCATCAGACTCAGATTGAGTTTGAGACCTGGTTCTTGGTCTGTTGATGTCAGTGTAGTTCACCTCACTAATTACTATTCCCTTTTGCTTTGGAATCTTCAGTTTTTGTGAGGGATCAGTAATCTGTTTTTGCTCATCAGACTTTGTCTTGCTGATCTTCTTCTTCTCAGCAGCCAGTCTTTCTTCCTCAAGTCTGATGGCTTCTATATCCACTCCTGGATTTTCCTTTTCAAATATTTTCCTTGCCATAGCTTCATCAATTAATTGCAAGGAAGGAGACTTGTAGAAGAGAGTG…		FJ147759
BSSR-3	p2	(GC)6	12	92	103	CTGATTGTTTTATTCATAAAAAAGCCTAG	TACACAACTTGACCATCAAAGACAA	51	242	FJ147793	TTATTTGTTTGAGTTAACTGATTGTTTTATTCATAAAAAAGCCTAGTCTCTCTATGTCTCATCTCTCTTTGTCGCTCCTTGTCTCTCTCTTGCGCGCGCGCGCACACACACTCAATTGCTCTGTTATTTGTTGTTTTGGTTGTGTTTGCATGCTTGTATAAAATATTTATGTTTTATTTGTATATTTTTGTGTGTTTGTATGTAGTTTTCCTGTTTTTGTATGCTTGTATGTTTTTGTCTTTGATGGTCAAGTTGTGTATTATTTAAAAAAAATAGTGCTTGTATATATTTTTGTTTTAGCTTATTTTAACCATGTAATTAAGAGTTAGTAGTATTAATAATTAAAAGGAAATTAACTCAGGGTTGCACTGGAAACTAATAAACAATATAATTGTGCTT…		FJ147793
BSSR-4	p2	(GA)7	14	65	78	CTCTTCAGCTGCATAAAATGCTT	TCTCAAATCATGACGGTTGTATCT	53	250	FJ147800	CTCTCTCGAGATCGAGCTCTTCAGCTGCATAAAATGCTTCTTGCAGGAGAGAGAGGGAGAGAGGGAGAGAGAGAGAGAGTGTCTGTGTGTGTTAGGGTTTGGTGAAAGANAGAGATGGGAGACAGGTAGATGAGGGAGATTGGGGAAAAAGTANCCGCTTGGGTTGGTTTTGATTTTGAATTGTATCGGAGCTGACGGACATTGATTATATTCACAAAATAATATTGATAATTATCCATGTAGATACAACCGTCATGATTTGAGATGCCTTTTTAAATTATGTTTGGATCGGCTCTCTTGCATCATGTTGCACTCTCTTCGGTTCATTTGATAAATCTGAGGTTAGAATATCTGTACCAATCAATTAGCCAAAACCATAATTCCTGAACAAATTAAAAT…		FJ147800
BSSR-5	p4	(TTAT)3	12	195	206	ACGACCGTAAAATTCCAAGTATGT	TACACCCCTTGACTTTATTGAGGT	54	174	FJ147800	AAGTAAAATTGGTAAAAGTAATATGGCAAAATAGAGCTGTTGAAGAGGCGACTTGGGAATTAGAAGATGAAATGCGAAAGAATCATCCCTTTTTATTCAACAATTAATTATGATTCCGAGGACGGAATCCTTTAAGGGGAAGATACTGTGACGACCGTAAAATTCCAAGTATGTACAACTACATTTTACAAAAGTTATTTATTTATTTAGTTATTTGTTTATTTATTTGTTGGGCAACAAAATATAGTATTAGTAATTATTAGTCCGGATCTGAGTAACGAGTTGTTAACTCTACTCTGGACCTCAATAAAGTCAAGGGGTGTAAGAATTGAT		FJ147800
BSSR-6	p4	(TAAT)3	12	174	185	GTCGCGGAAGTGAATCTGA	TGTTCGTAACTTGCTTGATCG	54	223	FJ147807	AGCCGTTTCCAGTTTGTGAATCCTGCTTGGAAGGTAAAATGACCAATAGGCCTTTTAAGGCAAAGGGGAATTGTTAGGTCCAGATATGATTGTAGAAGGGGGGGGTTGAATACAATCAATACCAAATCGTCGCGGAAGTGAATCTGATTGAATATGATTTGTTAATCAGATTATAATTAATTAATATAACAATGTTTGAAGTCGTTATATAATTAAAATGGTTCAGTTTTAATGTCCACTAAAGTTCGTAGAATAAATTCGACAGGGTATATTCTAGATTTAGTGATTAAAACAACCAGGTTATCAAAGCACAGAAAACTGTGGATATAACGATCAAGCAAGTTACGAACAACTTGAAAGCTTTACAAATGCTTTGATTTACAAAGTGATGAACACTTT…		FJ147807
BSSR-7	p4	(TTAA)3	12	149	160	TCTAATTATTTATTTCACTTCTCAA	GATTAAACATTTAGACAATCCTTTAG	47	253	FJ147823	AAAAGGGATAATTGATTATCTAATTATTTATTTCACTTCTCAAAATAATTATATTGGATGTGTAATTTATTTATTAAATTAATTCTATCTCGAATTAATTTAATTTATGAATTTATGCATTTAAAATAATTAAGTGAATATTAATTGGTTAATTAATTAAAGGGAAAATGGATTGTCTACTTGTAAATCACAAGGAAAGACAATCTATTTGATTGTCTACTTGGAAAACTACAAGGAAAGACAATCTAAAGGATTGTCTAAATGTTTAATCAAAAGGAAAGACAATCCAAGGCTTTGTCTTGTTAAATCAACAAGGTAAGACAATAACTATGATTGTCTTACCTCTTCCTTTTCCTTCCAACAGAAGGAAAGACAATCCTTGAGATTGTCTTACCTTCT…		FJ147823
BSSR-8	p2	(AT)6	12	174	185	TGAAGCTAATATCCAACAAAGGAAA	AGGAGCATGTTATGCTATTACCAACA	52	159	FJ147825	ATTAGAAAAATGTGAGGACATACATATAATAAGATATTATCCAAAGATAAATTGAAATCAGGTATGTGATCCAACTATGAAAGTGAAACAGATAAACTCAATTAAATCACACAGTGTGCTGACCAAAAAAATTGAAGCTAATATCCAACAAAGGAAAAGACACGATAACACAAATATATATATATTTATAATAAGTAACACTCAGCACTGTATATGTTGGTCGATTCTCTTGTAATTTAGAACTTACAAAGAATTTGTAATATAGTGTTGGTAATAGCATAACATGCTCCTTTGTTAAGAATATTAATGAGGCTTGGTTATATAATAAGTAATAACTTACAAAAATTTCACGTAATTACGTCATGGAATATTCGTAACTGATAACCTTACCTC		FJ147825
BSSR-9	p2	(AT)5	10	211	220	TAGGGTTCTTAACGGCAGGCTT	CCCTTCATGAATGGACTGTTGATC	57	250	FJ147832	GGGAGAAAGATAATGAAGCTCTGATTCACTTTACGTAGAGACCGAACGAGAATTTGGGGGATTATTTGGCTCGGTTTAAAGAAGAAACCGAAATTGTGAACAACTTGGAAAAGGTAAAAGTAGTAGGGTTCTTAACGGCAGGCTTAGACCCAATAAAAGATAAGAAGTTTCGGTCCCCTCTTTACGATATATTGTCTAAATACTAGAATGATATATACATGTGTGGTAAAAGTATCCGTAGAAAGGTGGAATATATAGGCAGTTACAAGGATAATTGTAGGTTTGACCGATATAGCTCTCGGTCGGATAATAGANTTAAAAAGAATGACATATAAGGACGGAGTTGANTGATCAACAGTCCATTCATGAAGGGCTTGAGAGNGGGCTTCAGTCAAGTTT…		FJ147832
BSSR-10	p3	(AAG)4	12	226	237	CCAATCTAAGAGCTTGTAAAATGAA	CAAGAGTAGTAAGCATAAGGAGTGG	51	271	FJ147840	AGGGTGATATCTGTGGACTATAGATTTCCGTTTCACATTGCAAAGCATGCGAGGGAGAATCGAAATCAGAATTTTAAGAAATCAGGATTCCGTCCCTTTGGACTTTCCAGTATTTTGTGAAATCTCAGAACTTAAATTCTAAATAACATCTGACTATTACCAATCTAAGAGCTTGTAAAATGAATCAAAATCATGAAAAATACAATTCTAGCAGCTTTGACACCAAAGAAGAAGAAGAAAAAGAAAAACAGAGTAAATTGAGTGAAAAAACCTGATGCTCTTGTTGCTAATGCTGCTTCCACTGCTGTCATTGCTGGCCGAGCTCCCACTGCTCCCACTGCTCCCATTGCTACTCAATCCACTGCTCTCACTCCCGTCCGACGCCACCGGATACCTCCT…		FJ147840
BSSR-11	p3	(ATC)5	15	220	234	GCTTTGCTTAGACTGTTTTAGACTG	TCCAATCTTCACTTTCTCTGATTAC	53	230	FJ147843	TTCTGGATTTTCTTGTTCAAAAATCAATCTAGCAAGCTCTTCATCAGTCAATGGTTTATCTGATCCAGCCACTGGTCTTTGCTTTGAGCCAGATGTGACATTGTGTGTTGGGGCTGATGCAGACTTTGAGCTTTGCTTAGACTGTTTTAGACTGTCAGAGTTTGAAACTCTTCCACCAGTTCCTGCTTGAAATCTTTTGTGCTTTGTGAAGTCATCCTTATCATCATCATCATCATTCTTCTTTCTCTTCAGAGTTTGAGAAATAGACTTGCATTTGACTTGAGCTACTCTCTCCCCCTTTTTGACATCATCCTCATCAGGAATTAGAATTGATGTAATCAGAGAAAGTGAAGATTGGATGGCTTCAAGCTGTCTGGACATCTTCTCTTGAGTTGATTC…		FJ147843
BSSR-12	p5	(AAATA)3	15	325	339	CCGAAAAGGTATTGTTACACTAAAA	ACCTTGTCATTGCAGTAAGTTATTT	51	265	FJ816267	ATTAGTTTGTGTACATATTAGTGACTCCCTATTATTTTGTATGCAAACAAGTCATAACCATTTGTGAGTGAGCATTGCTTCACGTGAGGGGAAAAGAGATGCATACACCTTATTGCACAGAAAAGCCGAAAAGGTATTGTTACACTAAAATGTTTGGGCATTATGGAAGGCCTGAGCTAAGATGTGGCAATTAAGCTAGTAGGCTACTAATATTTATATTAATTTTGGCTCGAGGTTTGGAGATTAGCATCCGCCTTGATTCCCTTTTCTTTCTTAGCCACATAACTTATACTTCACTACTGATGGCCATATGTTGTTTAGTATAAATAAAATAAAATAAAAAAGTCAGCAAAGTTGCACAAACTAAATAACTTACTGCAATGACAAGGTCGTGCTCCC…		FJ816267
BSSR-13	p3	(TTC)4	12	324	335	ATGTTGTCCACAAAAGGTGAGT	CGTTCGTACGAGAATATGAAAAC	54	226	FJ150325	AAtCAAAACCTTTGCACATGCATGCCTCTCTTAGGTCCTTCATTATCGGAACCGTAAACATCCGCTGCTTGTATTGAGCTACGTGTTCCAAGGGATCAGTCGACCCGTCATAAGCCTTCATAGGAGGAACGTTGAAACGTTTTGGCGTCTCCACTAAGGCAATGTTGTCCACAAAAGGTGAGTCAGCGTAGCTTGTCGGCGTCGCCTTTTCCAATGGCTTCGGAAGTCCGGGAATGCGCTGCACCATCTCCTTCAGGTCCTGTAGCTCCTTCTTCATTGCTTCTGTGGTGTGATTGTGTGATTTGGAGGACCGGTGCCCCTTTTTCTTCTTCTTCTTATTTTCGTTGTTATGACCTCTGGAACCGTTTTCATATTCTCGTACGAACG		FJ150325
BSSR-14	p3	(TTA)4	12	226	237	TACCCATAACTCAAGTTGGATAATTC	AATGTCTAAACCCACTGATTTAAAAG	52	240	FJ816268	TGTCTACGTATAGAATTTTAATTAATGGCAAGGGAGTTGATAAAAGAAATTATAATGGGATTTAACTCATTTTTTTCTTCCCCCTCCCTGAAAAAATCATTTGTACCCATAACTCAAGTTGGATAATTCTCAAATAGCTTAAAAGAAAAAAAATCTTTAGGCAATTTATTTCATTTTTTGAATGGTCTTTAACCCCCTCCTGTTTGTCTCATTTAATCTTTATCTTTATTATTATTATAGATATAGATTATACAATTATTGAGACAATTTAAAAACGGCGTTTCCTTGTTCTGGGATCCTTTTTCTTTGTTTTAAATCTTTTAAATCAGTGGGTTTAGACATTACTTCGGTGCTTCTTAATCCTTACAAAATGGCAGCAACATACCCCTTTTGTGATTT…		FJ816268
BSSR-15	p2	(GT)6	12	92	103	TGTAATCGACTTATTATCGTCTTTTG	AAGGATGATGTAGAGGTGAATGAT	50	259	FJ147858	ATTTGTAATCGACTTATTATCGTCTTTTGGGATTTATAATTATGTAATCTTAATTTTGGATTTATTATATTCCGCTTGTTCATATTAATTCGTGTGTGTGTGTTTTGGTTTGGGGTGTGACACACACATACAATCAATTCACTTATCCAAGATTACTAATCACCACACCCATCTCCTCACCAATCTCCTCACTAATCCACATACCAATCCCCTCATCAATCACCTTACCACTCACCACATCATTCACCTCTACATCATCCTTCACCACCACATGAAGGAGAACCACTTCAATAAAACTTCTTCCCTGAACAATAATCTTCCATTCTACCATCTCAATTTGAACCTATACCCTCACAATACACAATTCATTCCTCAAACACAATCAACCTCCCAAC		FJ147858
BSSR-16	p2 p2	(CT)9 (TC)7	18 14	190 219	207 232	TATGTGTATTATATACCTCCGGTTCA	CACACACATAATTATACTTACACAGGCTTT	52	161	FJ147872	TCAACTAAATCGAATCAAACAACAAAAATCAATAGCGATTAATAACAATAATTTCAGATCCAGATTAAAAAAATAACAAAAATAAAAATGATTGATTCATAGATATGTGTATTATATACCTCCGGTTCACACGGCATAACCTAAAGTCGCCACGGGGAAGGCAACGGCAGACGACTCCAGAGTTCCTCCCTCTCTCTCTCTCTCTCTCAATCTCGCTGTCTCTCTCTCTCTCTAAAAGCCTGTGTAAGTATAATTATGTGTGTGTATCTGTGTAT		FJ147872
BSSR-18	p2	(AT)8	16	207	222	AGGTGTAGAGGAATTGTAGAGACTGT	GTAGGGTTAGCTCTGATACCATGTAA	56	188	FJ147898	ACATAAGACCCAAAATTTTCTCTGAAAATTGGAGTTTGATATTCTTCCATCTGCAAAAACACTCCATTCCACACTTGGTATGAATATAAGAGTTGAATACCGAGGTGTAGAGGAATTGTAGAGACTGTTAGAGAAGAAAAATTCCCAAAATATATATTATGTATTATTCTGTCAATATGAAGTTTCCATGTAGAATCTGTATACTGATATATATATATATATACAAGGGAATACAGAACTCCACACAAGGAGATTTACCCCATCTTACATGGTATCAGAGCTAACCCTACCCTCCACCCCCCAAATTTTATTTTTTTTCCCCTCACCCTAGTTGTGTGCGATTCTTTACCACTACTGCTTCATCATGTACAAAAA		FJ147898
BSSR-19	p3	(GAT)4	12	39	50	CTACTCAGCATGGGATCACTA	GAGGTATTTAATGAAAAAGTTCATGC	52	260	FJ147899	GTGGACGGAGGAGGCTACTCAGCATGGGATCACTACTAGATGATGATGATTTTCAGGTTTCTGCACCAAGGTCTTCTTCCAAATCAGTCTTATGTTTCAGATCATAAAATTATCGTCGAGACGAAGTGGCCAAGGTATCGATCATAGAAGACATTCTCCACAAATTGTGCACTTAAAAATTACTCCCTCCGTCCCTTTTTATCTGTCCATTTTGGAAAAAAAAACACATACCAAGGAATAATTGATTGCATGAACTTTTTCATTAAATACCTCTAATTAATATCTTGAAAATGGTGGAATACTCCTACTTTATGTCTTGAAAACATGAATTAAACCAAGTTTTAAATAAGTCAAGCCTTGAAAATTGAAATTATGGAGTTATATTTGAAAAACTATCAT…		FJ147899
BSSR-20	p4	(TAAT)3	12	192	203	CGAGGTTCAAATTAGAACCGACT	GGTTTGGTGTGCATGCATAT	54	224	FJ147905	TCGAGGTTCAAATTAGAACCGACTATTATAATTAGAACTTAGGACCACACACATCCATTAGATGAATAAAAATTTAAAGGTCATGATCTACCTANCATTAAAACAACATGCTATTTAAGATACCTTCCCTTTTATATATTGATCATTATTACAAATCATAATAATCATTAACTACTCCCTACTTCCAATAATAATTAATTAATATATATGCATGCACACCAAACC		FJ147905
BSSR-21	p4	(ATTG)3	12	323	334	TATGGATCTTGAAAACCGTAATTAGA	TGCCTCAATCAAGACACAATTTAT	51	259	FJ147926	TGGAGTGTTGGGAGTTCCGATATTTTTTGGTTTTAGTTTTAGATTTGTTGGTAAAAAAAAGGACTAAACTAGTGAATTATTCATACCATTATTCTTCATATTCTTGAACCCTCTTGAATTGAAAATCATATGGATCTTGAAAACCGTAATTAGATTTTAGTAAACTGTTTTGGAGATTAAAATTGTTATGTAAAATTTAATAGTATTAATTATTCAATTTTTAAAATTGTCTACATTTAAATTCATTAATCTGTTTGACTGTAATAAATTCAAATTGTATGATGAGATATAATATTAAGTAGTGATTGACTCCTTAAATTGTATTGATTGATTGATGTCATAAATGTTTATAACGGTTTAAATATAAATTGTGTCTTGATTGAGGCAAACTTGTACCGT…		FJ147926
BSSR-22	c	(ATAC)16atga(GT)7	82	152	233	GGTGTTCTCAGTATCCTCATAATAAA	AAAGAAAAGGCAAGATTCATG	51	175	FJ147928	AAATAACTGCAAATCAATTGTTTTGCACTTTTTGAAAAGCGCAGAACATTTTGGAAAATTTTCACTTTTTAAATGTTGTATTATTTAACAGCAGAACAACGGTGTTCTCAGTATCCTCATAATAAAAACTGTTTTCCAATGAGAATACCCTATACATACATACATACATACATACATACATACATACATACATACATACATACATACATACATACATGAGTGTGTGTGTGTGTTAATTAACCATGAAAGAATATCATGAATCTTGCCTTTTCTTT		FJ147928
BSSR-23	p4	(TTAA)3	12	160	171	CTTTAGTTTTTACTTGCGAAAATCTG	CAGGTTGGAATACTCAAAAATATACA	51	208	FJ147947	AGACAACATATTTGCTATTATCACACAGGGGTATGAAGGAGTTTAAATTGCCACATTTTCTTCCTGCACTAAAATGTTTATGTTATGCCTGTCAACATGACCATGACCCTTTAGTTTTTACTTGCGAAAATCTGATAATGTCATATTCACATACATGTTTTAATTAATTAAAGTAACAAGGGAAACCCTTTAGTGTTCTTCATGAAGAAAAAACACTGTATGGTGCTTTGATCAGAAAGTGGAACATTCATGATATTTGCCTACATGTGTAAATTCCACTCCTGGCCTTTTGTATATTTTTGAGTATTCCAACCTGAGATATATCCTGAACTGGTTTAGAATACTCTATCAAGGTACCATATATCATATTAACTTTTAAGGAGTTATAAAAAGAGCTTA…		FJ147947
BSSR-24	p4	(AGGG)3	12	339	350	AACTGACCAGTTAAAATCTCCAGTAT	TCACTTAAAAGTCTACAAAATGTGCT	53	212	FJ147948	ACCTCACTCTCGCAACAATTCAAACCAATCTTAAGAAGCTTCACCATTTCGCCTTTAGCATTGTCAGTAGATCCCATGTCTTGGTCGAACACTTGGACACCGCTACTCATTACACTTCTGACTTCTAAGACCGGAAGAGCAGAGGTAATTGTATTGATCCAATTTGTGAAGTCCCCCTTGGAAAGTATATAGTTTGCAGGAAACTGACCAGTTAAAATCTCCAGTATTAGTACCCCTAGACACCAAACGTCAGACTTTTTCGTGTTGTGTCCTTGTTGGGCGTACTCAGGGGACCTGTAGCTGTCAGCAgCTGGTGGGCTTGTGACGCGTTCACCACAAGGGAGGGAGGGTATAGTCCATTAAGAGGGGCTGGAGGATTTATCAAGAAGCACATTTTGT…		FJ147948
BSSR-25	p3	(CAA)6	18	340	357	GTTGTTCCTATTCAGAGGACTTGT	GGTAGTCTTGGAGGAGTTGAAGT	54	250	FJ147960	CGTCGAATCAATTTTGGGAAGATATTGCTGAGGGAGATTATCAGGAAGATGGGGTCTGTTGCACAGAGATCAATTCAAAAGAATGACAAAGTTGAATGCTTCTATCCCAGATTCCTGATGTTGTTTATGAATGATAAGATGAATGCTGATGATAGGCACATGTACGTCGATTCTCCTGTTGTTCCTATTCAGAGGACTTGTGCCAAGATTCAAACTAGGCTGGTCAACAAGAAAAAGCATGACAATGTACCACTGGTGGTGACTCCATTCATGCTCGAACAATTCAGTGTTCCTTTTCAGCCTGTACAAGTTCCAGAACCACTACAACAGCAACAATATCAACAACAACAACAACAACCAGCTAATCCTGATCAACAACAATCACCTCCACGTATCAAT…		FJ147960
BSSR-26	p2	(TG)10	20	283	302	TTCAACATGTTGTTTCTACCTCTGA	AAAATCTCTGATCAATTTCAGGTAAG	53	191	FJ147961	ATAACTCGTATGAAGCTGATGAAAATCAGAAAAGGGGTGCTTTTGATTTTTAGTTGCATTACTTTTATCTACATAACTTGAGCCCAAGATTTCAATTTCATGGTTAGGATCAGATTGACATTCTTGTGAGTCTTTTCGGCCAAAAATCCATCCCAATAACTTCAACATGTTGTTTCTACCTCTGATACACATACAAATAATGAAAAATGAGAGTCAGTCTATTAATACACAGCATTTCATTCTGTCAAAGTAATGGCATGCATGCTGCTGCTTCTGGGATTCTGTGTGTGTGTGTGTGTGTGATGACTAATTTGGAAGTAGAGGGCTTACCTGAAATTGATCAGAGATTTTGTTTCTTGATGAGTTGAGAGAAATCAAAGGAGATGACCAAAGTAAATT…		FJ147961
BSSR-27	p4	(ATAA)3	12	104	115	ACATAAAGATCGATGGAGATGC	AAAATTCTCAACCAGCTTTAACTAAG	51	225	FJ147971	GCGTGAAAGGGGACATAAAGATCGATGGAGATGCAGCAGCTGATTCACGGCGTGCTCGGGACCAGTGGCGGAGGAGTTCTGGGATTTCAGCACTCCTAGTCTTATAAATAAATAAATTTAACAGTAAAATTGAAATAATATAAATAAAAAACTTTTTTATAATNTTTAAAAATATTTAGTTAATACTTAATACATCTAAGTTATATATGATCTTAGTTAAAGCTGGTTGAGAATTTTAGATTTTTTTTTTAATATTAATCAAGTCTGGTTTATCGATTCCGGATCCGACTCGGGCCGGGGACATTCTACATGCCGTGAGAGGATGTGATGATAAGGTGGATCACTTTCTATACGTCCCAACTTTTGATTTTTGTGAACATCTCTGTCTGGAGTT		FJ147971
BSSR-28	p3	(TAA)4	12	306	317	GAA CCG AAA CTC TAG ACA CAC GTC A	CAT CGC CTT ATT CGT CTT TAT CGC A	57	230	FJ147979	TATTTTTTAATAATAATTATTATTATCATTCAGTGTTTTTTAGAAAATTGCGATAAAGACGAATAAGGCGGTGGCAACACTGACTTGACAAATGGGAACTTAAAAAAATTAAGTCATTGTCCATATACCACATATAATAAAAGAACCGAAACTCTAGACACACGTCAAATATTCGTTTTAATTTTTAGAACTCATACAATTTAATTACGAAACAAATCTATAAAATTTCAATCGTATTTCAGAATTAAAATAAACAAGATTCGATATTGATACCAAAGTACCAAAAAAATTGGTCATTTATTTTTTAATAATAATAATTATTATCATTTAGTGTTTTTCAGAAGATTGCGATAAAGACGAATAAGGCGATGGCAACACTGACTTGACAAATAGAAACTC…		FJ147979
BSSR-29	p3	(CTT)4	12	160	171	ATTTTATCTTCAGCCAAGAGACTTTA	AGCAGGAATGCAAATATAATCACTA	51	199	FJ147711	TTGAGTTTTCTCAGATTTTATCTTCAGCCAAGAGACTTTAGCATCTTCAGTCTTAGTCTTTTCTTCTGTTACTAGAACTTNAACTTGAGCATTGTCAGAGGTTAAAGTTATATCANAGATTGATTTGCCCTCACCCTTTCTTCTTCTGGATCAATCCAGCTTCTTCTTCTTCTATTTGATCANAGACATTAGTGATTATATTTGCATTCCTGCTTA		FJ147711
BSSR-30	p5	(AAACT)3	15	31	45	ATGCTGGACTAGCTGAAGCATGCA	AGCAGCGAGCAATTTATGAATAAGAG	57	203	FJ150201	ATGCTGGACTAGCTGAAGCATGCAACCTTAAAACTAAACTAAACTGTGTTATATATTTTTAAAGGTGTCACAAGATGTACCAAAGTATATAATGGTGGCTGGAGAAAGGGCGGAGCTACGTGGTTTGAATTTAGAAGGCCTTCGACGTCATGGGTTCTCATCTTCTGAGGTTCATTCCTCTTATTCATAAATTGCTCGCTGCTTTTTTCCCAACATTTAGTTGAGTTTCCTAGCTTTGTTTATAAAACAGTGTTTGCCGTCATAATTAATCAAGAAAATGAATAATCAGATTTGGGTTGGGGGACTACCTACTTATCCAAATTTGAAGGTCGGATATTTATCTATGTATAGG		FJ150201
BSSR-31	p3	(CAA)4 (ACA)4	12 12	242 346	253 357	CTATTCCCCTTGTCACTACTCCTTAC	ATATGATGATTGGTTGGATGAATG	55	278	FJ148029	TTTCTATCCTAGGTTTATTATGCTGTTTCTGAATGACANGTTGACTGACGCTGAGAAGGAACAGTACTCCAACTCTCCTGTGGCACAAGTTCCTCGTGCCTGCACCAAACTTATGACTCAGTTGGATAACAAGAACAAATTTGCAGCTATTCCCCTTGTCACTACTCCTTACATGCTACAAATGTTCAATGCTCCTCTTCAACCGTATCAACTTCAAGTGGCTCCTCCACCTCNACCTTAGCAACAACAACAACAGCAGCAGCAACCTCAAGAACCTCAACCCCTGCAGATTCAACAACCTACACAACACCATCAACAACAACTTCATCATCAACAACAACTTCTACAACAACAACAGCAGCATTCACCTCAACAATCCCAAGAAGCACAATCTTCACA…		FJ148029
BSSR-32	p3	(AGA)5	15	253	267	CGACAATGTTTTCAATTCTGATAGTT	GATTTGTTCTTCTGTGATCAACTTGT	51	265	FJ148029	AACCCTCCGGAGAGGATCCCTCAACTAAGGGGAGAATAGAGACAAAGGTGACAGGGATGATAGAGGCAATAGCTCAAATCAAAGCAACAAAGATAATACCACTTCTGGATCTGCCCCTGACAAAGAAACAAATAAATCTAAAGGCAAAGAACCGTTACATCAGTCCGACAATGTTTTCAATTCTGATAGTTATGATGACTATCCACAGGATATGGATGATGATGACATCTTCGATGCTACCTATCGTCAAGCAGAAGAAGAAGAAGAAGGTATATTTGATGAGGGTTATTTGTTTCAGGATGAAGAACCTGTTGACCCAGAACATGAGGAGAATGTCCGGAAGTTCAAAGCTGAAAATGAAGCTAGGAAGCGTAAGCTTCGTGATTTCCAAAAACTTCT…		FJ148029
BSSR-33	p4	(TCAA)3	12	179	190	TATGATCCCAAGTCACTGTATCTTT	GCCATCTATCTACTTCATCTCAAAA	53	271	FJ148038	ATCATACCAAGACTATGTTCTTGCTTAAACGAACTCTTAGCCATTGAATCACTAATTATGATCCCAAGTCACTGTATCTTTGACTCCTACAAATCAaTCACCAAAAACTATCAACAAACACAAAAAAAACACTTTCAAACAAGATTTTCAAAGTTACGACTAAAAAAACGATCGTTTTTCAATCAATCAAAAACCCATATCAAATTCACAATTCTGCAGAAGACCCACCAAGAATCTTGAATTAAAGAAAACTTGATCAAAAGGATTGCTTTAATCGAGAGATAGAAAAGAAAGAACTAACCTTTTGAGATGAAGTAGATAGATGGCTTTTGATTATGCTTACAATCTCCAACTTAATCGCCNNGCAGCGCATCCAAAGTCTAAAGAGTCTTGCATAAC…		FJ148038
BSSR-34	p4	(TGCA)3	12	284	295	AGCTTACGACGTTGATAGATTGATTA	AAAGCCCTTAAAAATTCATGGAATAC	53	217	FJ148046	TTGACCCCGCGGGGTGGTTGGCGTGGGGAGGAGCGCCTCCGAGAAGATGTGATACGTTAGATTACCGTGAGTTTGAGAATCATGGAGCTGGTGCATCAACTCATAGGAGAGTTAAATGGCGGGGTTATCGTGTTATACGTGATCGTCGGACCGCGGAAGCTTACGACGTTGATAGATTGATTAATGGTAAGGTGTGGCTTCCAGGCACCGGAGTGCCGTTTGATGCAGATGTTTGATTCAGGGATAGGCGTACGTACCACGGTACACCAACTCACTAAGTACGTGCATGCATGCAAGGAAGATAATGATCCATATATGTTTCTTTTTGTTATTTATAAATTTGAGGGGGTATTCCATGAATTTTTAAGGGCTTTTTTTTTGGGATTTGCGATTAGGGAG…		FJ148046
BSSR-35	p3	(CCA)4	12	240	251	AGACTGTGGCAAACTTCAAAGAATTA	GTGATTTCTCGTTTTCTGATGGTGATTT	54	161	FJ148054	TTCTGTTGTTATGTTGAATTAAAGCCTTTATTAAATGCACAAAGCACGTACTAGTATACACAAAAGCACTTAAGTATACACAAAAAATCACTTAGAAGTATAAAAATACAATTAAGTATAAAATATGCACAAAGCACTTAAAAGTCTACACAAAGCACTTAATAAAAATTCCTTGAAGACTGTGGCAAACTTCAAAGAATTATGAAATATGTACCTCCTTCTTTATCTTCTTTCTAAACCCACCACCACCACCTTCGCTAGCCACCACCATCTCCGGCAATCACCTGAAAATCACCACTGTCAACCAAAAAATCACCATCAGAAAACGAGAAATCACTGCCGGCAACCGAAAAATCACTGTTGACAACCGAAAATCACCACGACCTGCCACTATTTTTT…		FJ148054
BSSR-36	p4	(TATTT)3	15	32	46	TTCAGTTATAAAAGAACTTTTCAAGGTTAAG	GGGCTGTTTAGTTCTTGTTTCAATAAA	52	148**	FJ148056	TTCAGTTATAAAAGAACTTTTCAAGGTTAAGTATTTTATTTTATTTTTTGCTAAGCTTTTCAATGTTATGTATTTCCCTTTCCCTTGTTTTGATAAAAAAAACTAAAGATATGCTGGTCTGTTTATTGAAACAAGAACTAAACAGCCCCATACCATGATGTTAACTATCCATTGGCAACCAAAATCAGGAAGTTCAAAAAATCGAAGAACCGCAAAACAAGCAATTTTACATAAGCATATAATTATAAACGAACACTTTCATCAATCTAATATTTCTACAAGAAAAAAACGAAAAACATCTTAAAAGTGCTTACACCTCTTCAGATCATCCTATAAACA		FJ148056
BSSR-37	p3	(AGA)4	12	199	210	ATTGAATAGTATCCTGCAGCTTGAGA	TTCTTTATTTCAGGTACTTGGATCGC	55	254	FJ148063	CTTTGGGTCCTCAAGAACAGATCCCCCAAATTGAATAGTATCCTGCAGCTTGAGAATGATTGATGGCTTGATTCGAATACCGCTGGCTGATATCGCTGGCTCAATTGTGTCAGCCCGATTATCATTGATTTTCAATCGAGAAAATCCACGTGTCGCCTCACCAACTGCTGTCCTCGCATAATCTCTTGTTCCAGAATCAGAAGAAGAAGATGAATCCATTGCTTCCTTATGAGCTTTAGAATGTGTTTGCATAAACGCGATCCAAGTACCTGAAATAAAGAAAAGAAGAAAAGTGAGAAGAGAATAGAATCCTAGTCAGTGAATCTTAATGCACACTGATGACAAGTACATAAACTAATTAATTAACACCGAGTCCCCGGCAGCGGCGCCAAAAACTTG…		FJ148063
BSSR-38	p3	(CTT)5	15	277	291	TGAGAACTGCCAAATAAATCACAACT	AAAACTGTTGTGGTATGACCCTGA	54	261	FJ148067	ACAATGAAGCTATGCAACAATTTATATATTACATGCTCATGTTTGTTAGTAGTGCTTATAAGATATATTTTTTCACAGCACCTATTAGTCTAATAAAAGATGTTCAGCACACATGATTAATGTACCTGCTAATGTGATTTTAGAATGACCATGTTGTAACAATAGATAACAACATGAGAACTGCCAAATAAATCACAACTATAGCCCACACAAATATCAGAACATTTTCTACCTTTTCTGTTGTTGTTTCTTCTCTTTCTTCCTTTTCTTTTCCTGCTTCTTCTTCTTCTTGTCTTTTGATGGCTTCTGCCGCCGCACATTCTCAGTCAGTTGCAAGAGACTCTCTCTGTATAGATGTGCACTAAACTTGCTCGGAATCCCATAGATCCTAGCATTCTT…		FJ148067
BSSR-39	p3	(CTT)7	21	279	299	ACACAACGTTACAGAATTGATGTTCA	CCGGTTCACTTGGTGAATGTATTTAT	54	211	FJ148070	CTACATCGATAAATCCATTAGAATCCCATGAAGGCGGTTAGCTCATAATCGAACTAATCGACATCATGGGTTCTAACGAAAACATGATCAATAAAATACGAGAATTAAACGGAATAAAAATGCTAGAATTAATAATAAAGAACACAACGTTACAGAATTGATGTTCACGATCTCGCTCGAAACTGTCACTTCCTCGCGAAGAACGATCCACTACAATTCACTAATGTGCTTGACTACAAGAGAGAAAACTAAACTATGATATTGTTCTCTATCTACTACTTCTTCTTCTTCTTCTTCTTCGAGGCTAGGGTTTTACACATGAGAAAATAAATACATTCACCAAGTGAACCGGGTCTCGAACGCTGCTAAAATCCCTCAGAAAAGCTCCAAAAATCGGCC…		FJ148070
BSSR-40	p3	(CAT)4	12	241	252	AAACAACCAACGTCTAGCCTAAGTTC	CATATTAACGAGGTCCGGACTAATCT	56	205	FJ148070	TTTGTATATAAATTTCACAATTGCTATAAACCACATGTGCTCAAGCATGTATATATTAACCACCTGTTGAAAACACATGTAAACCAACTTCTTAAACATATATATAAACCAACCACAATCCACAATCCAAACATCAAAATATGAAAACCGACCTAGCAGTAATCCAGACAATCCGACCAACCACTAATCCACGAACTAAACAACCAACGTCTAGCCTAAGTTCATCAACCACAAACCAAACATCATCATCATTAAACTACAAGTATGATGAGCAAAATACCTAACATTCAACATTACAAGCTTAATTTATAACTAGTTCAAAAGAAATGGCCACTGTAGAACCTAACTTGCATGACGTTTCATAAAGTATTTGGCAAGATTAGTCCGGACCTCGTTAAT…		FJ148070
BSSR-41	p3	(TTC)4	12	298	309	AGCAACAGTAGCTTCCTTGATCTGTA	AACATCACATCTGGATCTAAGCAAAG	57	255	FJ148072	TTCTGCAACATGAGCTTTGTCAGAGATTGCAGCTTCTGTTTTCTTTTCCTTCACAACTTGATCCTTGTCAGAGGTTGTAGACTTCTTCTTTTCCCAGCCTTTCTCCAGATTTTCATCTACTTTGCTTTTACCCTTGGAGGTGTATTCATCTTTGGAGTATACCTTCTTGATTGGTAAACTCTGATCAGCAACAGTAGCTTCCTTGATCTGTATTCCTTTTTCTTTTGGCTTGGCAGTTGATTTTGCAGGCTTTTGGATTTTTCCTGACTTTATTGCTTCAGCATGTTCTTTCTTTAGTTCTTCTTCTTCTGCAGCAATCAACTCCAAATCCAAATTTGCTTCTGGATTTTCTTGTTCAAAAATCAATCTAGCAAGCTCTTCATCAGTCATGGGTTTGTC…		FJ148072
BSSR-42	p3	(CAT)5	15	226	240	GGTCTTTGCTTAGATCCAGATGTGA	GGGGAGAGAGTAGCTAAAGTCAAATG	56	218	FJ148072	AATCCAAATTTGCTTCTGGATTTTCTTGTTCAAAAATCAATCTAGCAAGCTCTTCATCAGTCATGGGTTTGTCTGATTCAGTCACTGGTCTTTGCTTAGATCCAGATGTGATGTTGTGAGTTGGACCAGACTTTGTGCTTTGCTTAGATTGTTTCTGACTGTCAGAGTTTGAAACTCTTCCATCAGTCCTTGCTTGAAATCTTTTATGCTTTGTAAAATCATCAGCATCATCATCATCATCCTTCTTCTTCCTTTTCAGAGTTTGATTAGTAGTCTTGCATTTGACTTTAGCTACTCTCTCCCCCTTTTTGACATCATCCTCATCAGGAATCAGAATGGATGTGATTAGAGAAAGTGAAGTTTGGATAGCTTCAAGCTGCTTTGTCATCT		FJ148072
BSSR-43	p2	(GT)6	12	241	252	CTTCTGATGCAAGTAACAACCCTAGT	AGTAATAGCTGGGCAAATGCTACAA	56	225	FJ148130	TCCACCTCAACTGTGGCTGGTTCAGCTCCGCAAGGCTGATCAATCCAAGTGTTTTTCGCCGTCTCACGTACAATGATTGCCTTGTCAATAACGGACAGCCTCTTGGTCCTGGCCAAACCATTACCTTTTCATATGCAAATACTTATGCCTACCCTATGGCCGTCTCTTCCGTTGCTTGCTTCTGATGCAAGTAACAACCCTAGTATAATATAGTGCTTAAAGCACGTAGTTGGCATGTAGGTGTGTGTGTGTTCGATCTTTTCTCAGGTGTTCTTAGATGTTCTGCTTGAGTTGTAGTTATGTTCTGTTTGTATGATAGTACTGAGTATCATGTGTGGTCAGTGTTCTACTTAATTAACAAGTTCTAGTTGTGTTTGGTTGTAGCATTTGCCCAGCTAT…		FJ148130
BSSR-44	p3 p3	(CTG)4 (CTG)4	12 12	83 134	94 145	GGATCATATAGGTACAGGCGAGGAT	AGGCAAACTTAGGCCTAGAGAAAAAC	56	208	FJ148145	CATGCGGATCATATAGGTACAGGCGAGGATCGAGGCCCAGAGTCTTCTGCTACTGCTGCTACAGCTACTGTTGCTGATGCTTCTGCTGCTGCTGCCACAGCTACTGCTACTGTAGCCGAGGCTTCTACTCGCCCTGCTGCTGCTGCCGCTGCAGCTACTACTACCGGTGCCGGTGACTGGTGGCCTAGTTTTTCTCTAGGCCTAAGTTTGCCTTCACAGCCAGTACCTGAGCAGCAGACTTCTCAGATGCCAGATACCAGTACAGAGCAGCCTCCTCCTGTTGTGCAGCGTCAGCACAGGATTCGGCCTTGGCATGGTACACCAGAGGTACCCCCTTTTGACTTGGGCAGCTCTTCACAGTCTACACAGTCTACGCAGCCTAGTCAGCCTGCTACGTCT…		FJ148145
BSSR-45	p3 p3	(TGT)5 (TGC)4	15 12	132 213	146 224	GTGAAGATTGTGCTTCTTGAGATTGT	TTGCTAATGTTCCACTAATCACCACT	55	243	FJ148151	CATAATCCAAAGTTTGATCTTCAAATGAAGGGTTAGATTGTTCTGTTTGAAGGATGGGGGAGTGATATGATGATTGGTTGGATGAGTGGTGTGAAGATTGTGCTTCTTGAGATTGTTGAGGTGAATGCTGCTGTTGTTGTTGTTGTAGAAGTTGTTGTTGATGGTGTTGTGTAGGTTGTTGAGTCTGCAGGGGTTGAGGTTCTTGAAGCTGTTGCTGCTGCTGCTGTTGTTGTTGAGGTTGAGGTGGATGAGCCACTTGCATTTGATATGGTTGAAGAGGAGCATTGAACATTTGGAGCAAGTGAGGAGTGGTGATTAGTGGAACATTAGCAAATTTATTCTTGTTATCCAACTGAGTCATAAGTTTGGTGCAGGCACGAGGAACTTGTGCCACAGGAG…		FJ148151
BSSR-46	p3	(TGC)4	12	77	88	TTGAGTCTGCAGGGGTTGAG	ATTTGCTAATGTTCCACTAATCACCA	55	158	FJ148151	TTGTTGTTGTAGAAGTTGTTGTTGATGGTGTTGTGTAGGTTGTTGAGTCTGCAGGGGTTGAGGTTCTTGAAGCTGTTGCTGCTGCTGCTGTTGTTGTTGAGGTTGAGGTGGATGAGCCACTTGCATTTGATATGGTTGAAGAGGAGCATTGAACATTTGGAGCAAGTGAGGAGTGGTGATTAGTGGAACATTAGCAAATTTATTCTTGTTATCCAACTGAGTCATAAGTTTGGTGCAGGCACGAGGAACTTGTGCCACAGGAGAGTTGGAGTAGTGTTCCTTCTCAGCGTCAGTCATCTTGTCATTCAGAAACAACATGATGAAGCGAGGATAAAAGCATGCAACCTTCGCGTTCTGTTCAACAAATC		FJ148151
BSSR-47	p3	(GCT)4	12	223	234	GTCAGCCACGAACTGCGTACT	ATCAGTTGTTCGGCCACCTT	57	220	FJ148160	CTTGCTGAAACCCCGGACAATTANTCAGCCCGCCTCACCGAAGTAGTGCAGCGCGACCGCGAATTCAACGCCGACGTCAGCCACGAACTGCGTACTCCGCTGGCGGTGATTCGCGGCGCCACCGAACTGCTGNTCAGCAAACCCAATCTCGACGAAAAGATGTTGCAACGCCTGCAGCGCATCCAGCGCGCCGAACTGCAGTGCAGCAGACATGATCGGCNCGCTGCTGCTGCTCTCGCGCAACGAACGCGGGACAGGGCAGCAGCAATGTCGCCAAGGTGGCCGAACAACTGATCGACGCGCACCGCGCCCAACTCGGCGGCAAACCGCTGGAACTGCTGCTGGAAGGCGAACGCGACCTGGTCATCGATGCGCCCGAATCCGCCTTGTCGGTGGCGC…		FJ148160
BSSR-48	p4	(ATTT)3	12	101	112	ACACTAATTTGATCTGCAAGTATAAGATGAAC	CCACAAATTCCATACATTGACCTCTA	54	220	FJ148252	CTTACCAACCAATTAATTATATCAATTATAGCAATAAATTAATTGTTAAAAGATTTTACACTAATTTGATCTGCAAGTATAAGATGAACTAAAACAACCGATTTATTTATTTTCAGAAAATAAAAGTACTTTTTCTATAAAAATAAGGATTTTCTTATGATATAAGATAAGCCAGACGTAGTAAAGTTTAAGCACTTGAAGTTGGAGCTCAGAACATTATACACTTCCTAAAGTTCCAGCCTTCCAAGCTTTAGAGGTCAATGTATGGAATTTGTGGGCCAAGGCCCATAATTAGAATGGGCTGACAAGTTGGTCTAGAATAAGGCCTCGTTTAACCGGTGGATCATGACATAAAAAGATAATATTATCATATCAAAGGAAAAAAAAAATGAAATTACG…		FJ148252
BSSR-49	p3	(CAT)4	12	294	305	TTCCTTTTCTTGTCTTGATTCCTTCT	CTGGACTATCCTCTGCAGTCAG	54	221	FJ148255	AGGACGTTTTACCAATTCCCAAACATCACATCTTTCGAATTGGTTAAGTTCTTCTTGCATAGCCATGATCCAATTTTCATCTTTGAGAGCTTCTTGAACAGATTTTGGTTCTTCTTGAGCTAGAAAAGCAGCATAGGCACAAAAGTTTGCTTTTCCTTTTCTTGTCTTGATTCCTTCTGAGATGTCACCAATCACTAACTCGGGAGGATGATTCTTCACTGTCCTTGTAGCCTTGGGCAGGGTTTTTTGAGATATTTCTTCATGAGATGTTCGGACCCGCTTTGTAGGAGGTACATCATCATCATAAGATCCATCAAGCTTCATTTGAGATAGAATGTTGGAGAGATTCCTGACTGCAGAGGATAGTCCAGCTTGCTGAGATTCTGTTCCACCTTGCTG…		FJ148255
BSSR-50	p3 p3	(CTT)4 (TTC)4	12 12	237 414	248 425	TGAGAGTTGAGAATTGGAGTTTTCT	ATGAGACAATCTGTGTTCCACCT	53	340	FJ148256	GAGTCTGTCAGTTCATCTTCCTTGGTCACATATATTTTCGGGAAGAACATGTTTGACAGATCAAGTTCTATTGGCTCTGCCTTCAGCTCTTCAAGATTGAAAAGATTTTCATCTTGCTTAGGAATTGAAGGTGGATGAGAGTTGAGAATTGGAGTTTTCTTTATCTCAGAATCTTGATCTTCAACAGTCAAGTTTGACTTCACATGCCTCACATTGGCTCTTGCCTTCTTTGTGACCTTCTTCTTCTTCGTCTTTTCAAGATTCTTGTTGGCTTCATCTAGGATTTGTTGCTGAATAGAAATGTTGGATTCATCATCAATGGAGCCAAAAATTTCTTCATCAAGCTCATCTTGAAACTGTGCTGCAAATCTTTCAAGTTCAACATCATCAGTTATGGAG…		FJ148256
BSSR-51	p3	(GAG)4	12	201	212	AGGTCATCGATGTAAGAAGAAAGAGC	ATTATGCCCTTCAACTTCATTGTCT	55	281	FJ148167	CTCGTCAATGGAGCTCACATGTGTCGGCGACCTCTAGTGTGGCTTCCAGCCCTATAAACCAGCCTCACTCTGAGGTTAAACGGTTGAGTGAGACGGAATTACAAGAGAAGCGAGCCAAGGGGCTGTGTTACCGTTGTGATGCGAAGTGGGCCATAGGTCATCGATGTAAGAAGAAAGAGCTAAGTGTGATGTTAATTGCAGAGGAGGAGGAGGAAGGCGAAGGTGACTACAGTGAAGGGCCACCCTCCCCTACCGAACTGGTTCCGGAGGTGTCACTCAACTCGTAGTGGGCATTTCGAACCCAAAGACAATGAAGTTGAAGGGCATAATAGGGGATCAGGTCGTGGTGGTCATGATAGACCCAGGCGCAACCCACAATTTTATTTCGTTGGGGACTGT…		FJ148167
BSSR-52	p2	(AT)7	14	281	294	AATTAGGATTGGAATCACTGCGAGT	ATAGGCAAATGTCATGGATAACTGAA	55	185	FJ148328	AAACTATTGCGTAGGATATGTATTTGATTATAACATATCTTTTGCTATCAGATAACACCCAAAGTATTGCAAGTTTGGGCAAGAATTCTATGCGCGGTTCCAAATTCACGTCTTGTTGTGAAGTGTAAGCCTTTTTGTTGTGATAATGTGAGACAGAGATTTCTTTCGACCTTGGAGCAATTAGGATTGGAATCACTGCGAGTTGACCTTTTGCCTCTCATCCTCTTCAATCATGATCATATGCAAGCCTATGCTCTTATGGATATCAGGTACGTTACCAATATATATATATATCCTTATAATTTTTAGTGCACCTATCATATACATAACAGTAATATTCAGTTATCCATGACATTTGCCTATCCATTCTCTGTGTCAGTTTTTTTGAATTTTGGTGAA…		FJ148328
BSSR-53	p2	(AT)8	16	243	258	GCTTTAGAACTTCTTCTAGTCGTCCA	CTCATGAGCTCACTTCATCTAACTCC	55	190	FJ148355	TACTTGATGAGCTTGACTAGCCAACACAAACACATCTTCAACATTTAACTTTGATTTGATATCCACCGTAGTAATCCGATTTCTATCAACTTTGACGTGTCTTGTGTGATCAAACCAATGACATTTGAATAATACAACTTCACGACCATTATGATAAATAAGCTTTAGAACTTCTTCTAGTCGTCCATAATTATTTGCATAACTTTCTTTGTAAGAAGTTCCTACAATGAAAATTTTATGAGATATATATATATATATGCACACAAATAGCAAATAGGGtGAATATTACAAtTGTATTAAATATATTACCAATCACAACTATGCCGGAGTTAGATGAAGTGAGCTCATGAGGATTTGCACAAGCAAATTTGTAGCCATTGCACTTGCGTGATTTATAGG…		FJ148355
BSSR-54	p4	(GATG)3	12	103	114	CGTCACCAGAACATTCGAGAGAT	TACCAGAGATCAGATGGAATGTAGGT	56	189	FJ148271	ACCGTCACCAGAACATTCGAGAGATGCTCAGCGGATACGTTTACGGTGTACGGCCCCTGCACATATCCGATATGTTATTTGTATTTGTATAGGAGAGGGTATGATGGATGGATGCCGGAGTATGTTCGAGTGTACGGCTCCTCTACGGTGACCTTTTATTACAAGACCTACATTCCATCTGATCTCTGGTATGGCTTTAATTACTGTAATGGTGTCACCTCCTCAGCAACCCCTGCTGTTTCTGTCCAGTGAGGATGATTTCATCATTCGAGTAACTTGTACTATGTTTTCGGACACTTTTTTTACGTCGGGTTGGAGTTTTTTGAATAAACTGGCCGGTTTGTGCTAATAAATTC		FJ148271
BSSR-55	p3	(TGA)4	12	276	287	AATTGTCACTACTCCAGACATTGCTC	ATGAGAGATTTCAGCCATAACAACAG	56	226	FJ148278	CTTCTTCTAAAGCTGACACCCCTATGTCAGAATCTATTCCATCAGTCAGAGGATCCCTTGACACATTCCACAGAAGCTGCNATCCCTATTTNTGAAAACATTCCTGAAGAATCTGNGTCGATTCCAGAGGCAATTGTCACTACTCCAGACATTGCTCNAGAAATTATGACTCCTGTTGAAGAATTGGTTCCAGCTCCTGATCAGGAGATACTATCTGCTGCAAATTCTGAGGAAGCTACAGCCCCTCTGTGTTCACAGACACTCAGTATTGCAGTTGATGATGATGATACAGATACTACAGAGGTTACTTCTACTCTTCACATTGACTCACCTGTTGTTATGGCTGAAATCTCTCATCAGCTCAGAACCAACATCTCAGAGAGGGAAGTTTCTCCAGTA…		FJ148278
BSSR-56	p3	(TAG)7	21	183	203	TCCCCGACTTCTAGGTACATTCTATCC	ATATGCAACATGCAACCTAAATGA	53	141	FJ148289	TCTTTTCGAGACATTGGTGTTGAGGTTGATTGGCCGGTGTTTGGAGATGGCATGGTGTATCGACCACCTGATCCTCCACCCGAGGAGGGTGATCCTCCCGACTTCTAGGTACATTCTATCCTTACTATCGCCTTCAATGAGGACATTGAATATTGTAAGTTTGGGGGTGGTAATCTAAGGATTAGTAGTAGTAGTAGTAGTAGTGTGTGTGTTCATTTAGGTTGCATGTTGCATATAATTTANCATATTATCTCATATAT		FJ148289
BSSR-57	p5	(TTCTT)3	15	199	213	TGTGATGTGTGTTGGGTAAATCATAG	TAGGTATGGGGAAGTTTGATTAGTCC	54	234	FJ148312	TAGCATTATACTACCTACTAACTAGGAAAAGACTAGGTTAAAAAGATGATTACAAGTAAAGGGGGTGGGGGTATTTATAGCTAGAAATGTAGGGTTTAGGGGTAGGGTGGCTAAATCTAATCCATCCATGTGTGATGTGTGTTGGGTAAATCATAGCCATCCATGTGCCCCCTTGCTTGCCAACTCTCTTTGATTTTCTTCTTTTCTTTTCTTTTTCTCCCTTTTTCTTGCATTTTCTCTTCTTTCTTTATTTATCTACAATTTCCTGAAATAAAATAAATAAGCCATTAATACTACGAAAATAAACAAAAGATAGGCACTTAAATATGCAAAAATATGGACTAATCAAACTTCCCCATACCTATCTTTTGCTCGTCCGCGAGTAAAAATCAAAAGAAA…		FJ148312
BSSR-58	p5	(AGACT)3	15	135	149	GTGAGAGCACCGTGACATTACTAGTT	AAAATGGACCCTATTGTCAGCAACTG	57	227	FJ148387	TTCAGATTGTAGTATAAACGTGTGAGAGCACCGTGACATTACTAGTTTATACCCACTCCACTCAGTGAGTTTGAATAAGAGATCCCTGTACATGAGTGGGGCAAGCATGGAATACAAAATTAACAGAGTTGATGAGACTAGACTAGACTAGGAGAGAGAGGTTTTAACCGATTCAGTCACNGAGTCATAAGTCATAACTTACATATAATGCCCCCACAACTACAGTTGCTGACAATAGGGTCCATTTTAAATTTGACAACGCATAANTNGTAATCTTTTCTAAAGTTTATTTACTCTATTTTTTCTTTTTATTTATGTCTCATTTTTATCATTTCTTCATTTATCATAATCATCAACAAAGGTGTAGCCCATGTTTCCACTTTTATTTTCACAAATATC…		FJ148387
BSSR-59	p2	(TA)7	14	186	199	GATGAACTTAGATCATGTGGGACT	GTACAGCTGGTCAATCCGATG	53	228	FJ148394	ATGCTTTAGTCGGTTATTAAGTTGGGTCCGTCACAGTTGGTATCAGAGCGACAGGTTTGAGTCACTGAACAACATAGGATAAATGGATATAAGATAGGATTTAGAAGTTAAGATGAACTTAGATCATGTGGGACTTGGGGCGTTAGAATCTTTTAATTTTTCTCACCCTTTTTACTATAACCGCGTATATATATATATAACTGTTGGCAGGCATCGTCATCTTCTAGTCCCGGATTCCCGGCTACTGTTCCGTTCCCGCTTTACGAGCAGATGGTGAGGCTTACTGACCGACTCGAGGGCCAGAACACGATTCTCCAGCATCGGATTGACCAGCTGTACCGTGAGGACTTTGATGATGAGGGCAACCGTCCCCGTTTGATTGCTAGGGTCGAGGAGATC…		FJ148394
BSSR-60	p6	(TCATCT)3	18	84	101	TACTTGAGTTTGAGCGTATTGGAGAT	TGAGAAGGAAATATCCTCAAGCTTCT	55	170	FJ148395	CCATTACTTGAGTTTGAGCGTATTGGAGATTCTCCTCAAAATCTTCAGGGGATTCCTCTGTTATTGACATATTGGTATTACCATCATCTTCATCTTCATCTTCAGAAAATGAAGCAATTTCTAATAGCTTCTTTTGAATTTCTTTTTTAGAAGCTTGAGGATATTTCCTTCTCAAGGTCTCTTTAAGAGATTTTAGAGGATCTTTTATTTCCTCTTTTTCCTGAAGTTTTAACTTCTCTTGATTTTTATTTTTACAATACTGAATATCAGCTTTCAACTGTTTAACAGTTTCTTCAGTAT		FJ148395
BSSR-61	p3	(TGG)4	12	224	235	GGGATGATTCTTTGAGGTATGTGAAG	GCAAACACATAAATTCCAAACAAAAGG	54	227	FJ148401	ATAAGTGGGTGAATTATGGCAAGGGGTGGAGGCCTAGGTGGTTTGTGTTGAGTGAGGATGGAGTGTTGTCGTATTATAAAATTCACGGGCCGGATAAAATTTGTGTGATGGGGAGTCGGAGGGGAGGAAAAGGGGGTGTTAAGGTGATTGGGGATGATTCTTTGAGGTATGTGAAGAGGAAAGCTAGTGAGAGTTATAGAATCGGGAGTGGGTTTGGTGGTCCTGGTGGTGGTGGGAATAAGCAGTGGAAACCGTTTGGGGAGATACATTTGAAGGTTTGTATGTTCGAATTTTCATCTTTTTGTACATTGAGTGTGTGTTTCAAGTTTGTTACCGTGTGCAAAATGTTTCCTTTTGTTTGGAATTTATGTGTTTGCATTTTAGTTAGGATAGAGGAAT…		FJ148401
BSSR-62	p5	(TTCTT)3	15	153	167	TGTGATGTGTGTTGGGTAAATCATAG	TGGTGTTCGTACATTTGATGTGATTA	54	237	FJ148408	CATCATTACAAGTAAAAGGGTGGGGTATTTATAGCTAGAAATGTAGGGTTTAGGGGTAGGGTGGCTAAATCTAATCCATCCATGTGTGATGTGTGTTGGGTAAATCATAGCCATCCATGTGCCCCCTTGCTTGCCAACTCTCTTTGATTTTCTTCTTTTCTTTTCTTTTCTCCCTTTTTCTTGCATTTTCTCCTCTTTCTTTATTTATCTACAATTTCCTGAAATAAAATAAATAAGCGATTAATACTACGAAAATAAACAAAAAATAGGCACTTAAATATGCAAAAATATGGACTAATCACATCAAATGTACGAACACCAACCTGCATTTATAATTAAAAGTATATAAAAAGTAATATACATTTTTAGTTGAAGAAATAATGGATAAGGAGCATCGAA…		FJ148408
BSSR-63	p4	(TTCT)3	12	225	236	CGTCAAAAACAATCCACATATTCAAC	GTCGGATAAAGATTTAAGAGCACCAT	52	241	FJ148412	GTTGGTGTACTCAACGCAAGTTTTTAAAAATTTATTGAATTCTCTGTTTGTTGTGTCGTATTGTTTTCGACTTTCAAGCAACACAAAAGCCATATTCTCCAATTCAACAATCATTTGTTCCCGTCAAAAACAATCCACATATTCAACAAAATTGATTTATAGATTCAACAAAATATTGCAAGTCAAAGAATTTAAGCTTCCAGTAATCAATATATTTGCTTACCTTCTTTCTTTCTTCATCAGCATTTCTATCAATTTCTTCAGTTTGTGTAGTGGTTTCATCTACACATCTTATCCATCCTTCTCCAAATAAATTCTCAGAAGTTTCTTTTCTCTATGGTGCTCTTAAATCTTTATCCGACCAAGATGGCAATGTTGGTATAGAACGGAAAACTTCAC…		FJ148412
BSSR-64	p5	(CTCTC)4	20	204	223	TATACCGGTACCCGTTAATTAGTCGT	GAGTACGTATTATGATGAAGCGATGC	56	209	FJ148460	AGCCGCTATTTTTTTTGGAAGAAAGCCGCTATTTAAAATATCATATGCACATCCTGTAGATATTTATACCGGTACCCGTTAATTAGTCGTTACCAAGATTCTGTTTCGGTTAGAGATCACAATACACACACGCGTGTAATTTTTAATTTTACGCCTCCATATATATGGGCTGTTACTATTAGTTTTGGCATGTCATCTCTCTACTCTCCTCTCCTCTCCTCTCTCGCTCTCTCATTTCTCTGTTTCTGCATCGCTTCATCATAATACGTACTCTGTATAGTCTTGGTTCTTTACAAAGAT		FJ148460
BSSR-65	p4	(AATA)4	16	103	118	GGAAAAATTGCACCAGTAGTTGAAGCT	CGGTCTGTTTAAGGTGACAAAACTTG	57	256	FJ150355	GGAAAAATTGCACCAGTAGTTGAAGCTAACTTACTTTTTATCGGCAGTGCCATCCCATGGATAATTTGCAACAAGTGCTCCCTGTAAAACAATAACAATAATAATAAATAAATAAATAAAAGATACATGTGAAACATGTTAATATCAAACTTATTTACCCTTGTAATGTAGAAGGCATTAAATAAAAGTATATAGTATATACACTGCACAGACAAAAACAGTAGTGGCACCAAGTTTTGTCACCTTAAACAGACCGAAAATAATATCAGAAAGAATGTAATGTGATGCATGTTTCCATTTACTTCCATATATCAACAACCCAACTTATGAGAAGCACAAAAAGCTCAGATATATAAGGAACAAGAAACAGAGATAAGAGTTACCCCGTGGAGACTGGCA…		FJ150355
BSSR-66	p3	(TGA)5	15	271	285	GCTAATACTGGTGAAGAGCCTAGCAAATC	CCCACTTTTGTTGTAGATGTGACTGA	57	181	FJ148509	CAATGTCTGATCCTCAAATTCCATTATCTGATCATGGCCCCTCCACTCCAATTCCTCATTCTCCAATGAAAATTCCCGAGGATGCCATTGTTCATGATACAGCTCCAGAAAACTACAAGTCTGATGTAGTTGATGAATCTGACAAATTAGCTATGGAAGCTCTATAGTCTCTTGCTAATACTGGTGAAGAGCCTAGCAAATCACAGTCTAAAGCTCAAGAAAAATCTGCTCAAGACACTGTTGAGAAAGTTGCTGATCCTGCATCTGATAATGATGAGGATGATGAAAGTTCAGATGATGACAATGATGACAATGATAATGAAGTTCCTCAGTCACATCTACAACAAAAGTGGGAGTCTACCAGCCAGTATAATGCCNGGCTACAAACTCTGAACACAG…		FJ148509
BSSR-67	c	(AAAT)3a(TG)11	35	158	192	TATTTTTAAGAGATTGGGTTTAGGAG	TTT TTC ATG TCT GTA GCG GAA T	50	199	FJ148549	AAATTTTGAAAATCTTGTTTAGATATATTTTTAAGAGATTGGGTTTAGGAGGGCTGAGGGCTTGTGAGTTATGAGTGGTTTAAGAAGGTTTCAATTTTAACTAACTGGGATAATTTTTTGAAACCCCAAATCGGGAGAATATGGAGGGGAAAAAGAAAAATAAATAAATATGTGTGTGTGTGTGTGTGTGTGTATACCGCGAATTCCGCCACAGACATGAAAAAAGGTC		FJ148549
BSSR-68	p3	(TCT)4	12	123	134	TCTGTTTCTGTGAGGGATCAGTAAAC	TCTCAAGTTCAGAGGCAGAGAAACTA	55	221	FJ148556	CTTGGTCTGTTGATATCAGAGTAGGTTCACTTCACTGATTACTACTCCCTTTTGCTTTGGAATCTTCTGTTTCTGTGAGGGATCAGTAAACTGTCTTGGCTCATCAGATTTTGTTCTGCTGATCTTCTTCTTCTCAGCAGCCAATCTTTCTTCTTCAAGTCTAATGGCCTCAATATCTACTCCTGGATTTTCTTTTTCAAATATTTTCCTTGCCATGGCTTCATCAATTGCTTGCAAGGAAGGAGATTTATAGAAAAGAGTAGTTTCTCTGCCTCTGAACTTGAGAGTTTGGCAGAATTTCTGAGACTCAGGGTCTCCAGCTTCAATCAACTTGTCAGCTTCAGCAATCAATTTGTCTTTCTTCTTTTCCACCTCAGAGTTCACAAGATTTATCTCTTT…		FJ148556
BSSR-69	p3 p3	(ACA)4 (CAA)6	12 18	231 1	242 18	CAATCACCACATCATTCCCCTCT	CTGAGCTACCTGTATTTCCTGTCGAA	56	222	FJ148570	CAACAACAACAACAACAAGATCAACAGCAGCAACAGCAACAACCTCAACAACAAACAGACCACCCACAACCTCAACAACCTGACCAACACCAATCACcACATCAATCTCCATACcAATCGCCATACCAATCACCACATCATTCCCCTCTACATCATACACACTCAGTTGAAGACGAACGTCAGGAATACAACTTCTTCGAAGCTCAACCGTCTTCATCTGAACCACTACCACAACAACAACACACCCACTTTTTCCCTCAAACACAATCAACCTCACAACCACTACCTGCTGACTCAACCTCCAATCCAGAGTTGCAGTCATTTCGACAGGAAATACAGGTAGCTCAGGTACTTTCTGACTTCTCATCTAACTTTACTGTTGATATGTCAGATTATGTT…		FJ148570
BSSR-70	p4	(TAAT)3	12	275	286	AAATAGGGGTGTGTTAGGTCCAGATA	CCCTGTCGAATTTATTCTACGAACTT	56	208	FJ147885	GTGCAAAATTTGTACTCCTCAGTAGTTAACACAATGTCCAAATTACGTTTCCATTCAATATAGTTAGGTCTGGTAATTTTGTTATCCTTAAGTATGATGAACAGTGGATTAAGGCCCATTTTATCCTGAGAATCATGCATGGAAAAATCACATTACACAAAAATAGGGGTGTGTTAGGTCCAGATACGATTGTAGAAGGGGAGGTTGAATACAATCGATACCAAAAAAATCGCGGAAGTGAATCTGATTGAATATAACTTGTTAATCAGATTTATAATTAATTAATATAACAATGTTTGAAGTCGTTATATAATTAAAATGGTTCAGTTTTAATGTCCACTAAAGTTCGTAGAATAAATTCGACAGGGTATATTCTAGATT		FJ147885
BSSR-71	p4	(AGAA)3	12	118	129	CTGTAAATCAAATGGCATTAAACAGG	TAATCAGAGTTGCATTCTGTGTGAAA	52	191	FJ147923	CATCAGAAGTGATAATGGCACTGAGTTCAAGAATTTTAAAATGGAGGAGTTCTGTAAATCAAATGGCATTAAACAGGAATTTTCAGCACCTGGAACACCTCAACAAAATGGTGTNGTAGAAAGAAAGAACTGAACTCTGATCGAAGCTGCTAGAACCATGTTGGAGGAAGCAAAGTTACCAACCTACTTCTGGGCTGAAGCTGTGCAATCTGCCTGTTTCACACAGAATGCAACTCTGATTAACAAGCATGGGAAAACTTCATTTGAAATGGTCAAAGGCAGAAAACCAAATCTCAAATACTTCCATATTTTTGGATGTAAATGTTTTGTTCTGAAAAATCATCCTGAACAGCTAACAAAATTTGATTTAAAAGCTGATGAAGGAATTTTTGTTGGTTA…		FJ147923
BSSR-72	p4	(ATGA)3	12	184	195	GGAGTCACAAATAAATCATAAGATTGTCCA	AAATACTTGAATATGGCGAAGCTAGG	54	198	FJ148171	TGGGGGCAAAAAGATGGCTCTTGGAGGCTGCTGGTGGGCTGACGAGGCAGGAAGGTGGTTCTGATACCACTTGATGCAGGCCGGTGTAAGGCAAATTACCAACCTTGACAGAGAATCAGCGGAGTCACAAATAAATCATAAGATTGTCCAATAATATTAATTTATATTCATCTCTATTCCATCATGAATGAATGATTACGAAAGTTTATACAGATAAATAATGACTAGGTCGCCAAGTAATTTCCTTAAAAAAGTAAATCTCTGTGAATAACTACTACCATAATATCTCTTACCTAGCTTCGCCATATTCAAGTATTTGCTTTCTCATACTCATATTCTGTTTGAGGTACAACATTCATGTCAGGGGCTTCAGCTGTTTTCGAAACACTGATTTCTTAG…		FJ148171
BSSR-73	p3	(ACA)4	12	257	268	AAAAGAAGCATGAGAGTGTGCCTC	ATGGAGAGTATTGTGAGGATTGGCT	56	249	FJ148178	GATCCATTCATGACAATGACAAGGTTGAGTGTCACTTTCCAAGATTCTTAATGCTATTCTTAAGTGACAAGATGAATGATGCAGATAGAGCCATGTACGTTGATTCTGCAGTGGTGCCCATTCTAAGAACTTGCACCAAGATTCAATCAAGACTTGCTAATCAAAAGAAGCATGAGAGTGTGCCTCTTGTTGTGACTCCCTACATGTTGGAACAGTTTAATGTTCCCTTTCAACCTATCCAAGTTCCTCAGCCTCTACAACAACAACAATATCAACCTGATCAACAACAACCAGCTCAACCTGAACTTCAAGAAGAACAACCTCAGGAACAATCTCCTCCTCAACAATTCCAACCACTTCAACTTCTACAAGATTATCAATCATCCAGCCAATCCTCAC…		FJ148178
BSSR-74	p2	(AC)6	12	143	154	CACATTTTTGTAGCATATCCCAATCT	CTACATGCTCCAAATTTATTGACTCG	53	217	FJ148196	ATAACACATTTTTGTAGCATATCCCAATCTGCAAAATACAAANNNNNNTTATCAGTCATTTTTTTTACAATGATTTCATCAATACATAAAAGATTACACACACATATATATAAGTTAATCCTATTCAAAATAAATTAACAGTACACACACACACATATTAATACTGAAAATGATTGAATAGATTTTTTTGTTACCCGAGTCAATAAATTTGGAGCATGTAGATTGAGCACAAGTGGAGGTGCATACACGAACATCATTCGATACAGTCGGGGTGTCTTTACAGTTTAAAAGACATTTAGCTAAACAAATAGGTGTTTGCCATCCTTTTCCCTTGCACATTGCTGTGCAAGTGATGATGCATGTTGGTGAAAAGTTTTT		FJ148196
BSSR-75	p3	(TAC)5	15	171	185	ATGAAAGCAGGGATAAAAGTATCCAG	AGAAGAAGGATTCAAGAAATGGCACA	54	258	FJ148202	ACCAACATAAACCCAATCAGCCGCGCCATCATTTCCAGAAATATAATGAAAGCAGGGATAAAAGTATCCAGAAACAGGCATATGTGTCGGCGAATTACTATTGTTATTATATGCACTGGGCACAAATTCTGGAGCCTGAACATTAAATTTAAACGGAACGCTAGTATTATTACTACTACTACTACCACCACTAGTACTGCATGTAATCTCCTTCATTTTACCACTATTAATCTCGAGCTGATCCGGGTTTTCTTTAATCTTTTCTGGAGGGTGTGCCTGTGCCATTTCTTGAATCCTTCTTCTTTTTTTCCTTTTCTTGTTTTGGTTTTAGTTAAATAATGTGTTTTAATTTTCTAGTGAGTGAACAACATACATTTTTTGTCTCAGATT		FJ148202
BSSR-76	p3	(AAG)4	12	260	271	GGAGAGAAAAAGCCAGCAGAGAA	ATA TCA GGG TGG ACT TGC TTC AAC	56	209	FJ148203	ATCAAATCACACCCCCAAAAACATATAAAACCCCGCCCACCCCTAATTCAAAGTCACAAACACAAAAACACTCGATTTCCACACACACCAAAACACACTCAATTTTCACATAGCAAGTAAAATGGCACCAAAGGGAGAGAAAAAGCCAGCAGAGAAGAAGCCAGCGGAGAAGGCCCCAGTAGCTGAAAAGGCCCCGGCAGAGAAGAAGCCGAAAGCTGGGAAGAAGCTCCCGAAAGACGCCTCTGCAAGTGGGGCAGACAAGAAGAAGAAGAGAAACAAGAAGAGTGTTGAGACCTACAAGATTTACATCTTCAAGGTGTTGAAGCAAGTCCACCCTGATATCGGGATCTCGAGCAAGGCGATGGGGATCATGAACAGTTTCATCAATGATATTTTTGA…		FJ148203
BSSR-77	p4	(ATAC)3	12	85	96	ATCTTCTCAGTTGGTACTTTTGAAGC	CCAAGTTTTAAACAATTTTATAGGTCCA	54	155	FJ148295	ATCTTCTCAGTTGGTACTTTTGAAGCTTGAATTGTTTCACCTTCCTGTTCCATCATTAAAAGGTATATATAAATACACACAGAGATACATACATACATTAATTTATATGTATATTTATATATATTATTGGACCTATAAAATTGTTTAAAACTTGGATATAAAAACAAAAGTACATAATTATACCAAAAAAAAACAGATC		FJ148295
BSSR-78	p2	(AT)14	28	91	118	TAATAAATGGAGCGGATATGGATT	AAATGGATTACTGTGTATGAGTTTTG	51	188	FJ148619	CCGATAAGAAAAATCCGATAATAAATGGAGCGGATATGGATTTAGGGTGATCCGATCGGTTAATGACCCGATCCGGTAGAATATTAATAAATATATATATATATATATATATATATATAGGGGAGTGCTCAAATACAAACCAATCTTAAAATACAAACTACAAACCATATATAAAAATAACAAAACTCATACACAGTAATCCATTTTCTT		FJ148619
BSSR-79	p6	(TACAAG)3	18	61	78	TATTACAATTCACTGGCAACAAGC	ATGCATCCTATTTGGTTTCTTCTC	53	278	FJ150145	CTTTATAGTGAGTCGTATTACAATTCACTGGCAACAAGCGTCTCGCATGTGTACGGATCTTACAAGTACAAGTACAAGATCATATGAACAAACTAATAAATATCTTACAAATATCTTGTAAATGTGTAAAGATGATAGTACCAAGCTAACACCGGTACCAACAATTTACATTTACAAGAAATATAAACAAATTAATATCATTACCATGATGTTCGCTTGAGCCTAACATGGTAAAATAATAATTCACTAGATTTACAAGATAATAAACTGAGAAGAAACCAAATAGGATGCATTGGATATATGTACTAATTAGAGAGAAGGGTAAAAATAAAGTGTTTTCAATCTAAAAAAAAGAAGATTACCATTTCTAGGTGGAATTGGTGATATTTACTGGGTGGG…		FJ150145
BSSR-80	p4	(AAAT)3	12	137	148	TCTTTATATCGTCCTAGGCCTTCA	TTGGAGGCTTATTATCACAAATTC	54	178	FJ150145	TTGTTCTAATATATTATCATATTTACATGATATCATCTTGCATTATCAGATATTATATTACGGACGGAAAAAACTAGAGGCCCCATTTTCTTTATATCGTCCTAGGCCTTCATAAGATATGGAACGGGCATTTAAAAAATAAATAAATTAGTGTCTATCAATACATAGGTGGGTAATTATTTTAACGTGATTTTCATTTAGTGGTAATATTAATATATAGACATTTAATGAAATAAAATTAAGAATTTGTGATAATAAGCCTCCAAGTTTAATATCTCTGCCCTAGGTCAAAGAATATTTTATTGGATTTGCTTGCAGAAAATTCATTTCTTCCAAAGAGAAGCTGAACGACGTTCGGTCAAAACACCGATTTCTCTTATCAACCAGCTAATGTCTTTC…		FJ150145
BSSR-81	p3	(GGT)5	15	223	237	AATGGAAAGTGCAGAAATGATGT	GGAAACCATCTGAAAACAAAAATC	52	174	FJ148623	AAGAGAATGGAGAAACAAATGACGATGGAAGGTGGACGGGGTTGGCTGGTGGCTGGGTGGAGCTGCTGAGCGACGACGACCGAGAGTGAAGTCGGCGTCGTACGGAGTGAATGGAAAGTGCAGAAATGATGTGGTGATTTTTATTTTTACGGTGGTGATTTTTATTTTCTGGCGATGATTTTACTTTGTAGTTGGTGATTTTTCAGATTTGGGGGGTCTATAGGTGGTGGTGGTGGTTTGTAGATGGTGGCGATGTGGTGATTTTTGTTTTCAGATGGTTTCCGATGGTGATTTTCGATTTGACGGTGGTGATTTTATGTTTGTCGGTGGTGATTTTCCGGTGGTCGCTGGAGGTGGTGGTGACTGCCGATGGTTTAAGGTGGCAGGTGGTGAAATTAG…		FJ148623
BSSR-82	p4	(TAAA)3	12	146	157	GCATTCAGCAATATTAGAATCCTTC	TAACTTTAAATATGTGGTCAAACCTC	51	172	FJ148631	GAGTCCCCGACTCGGGTGTCTCAAACTTGGAAGACCCTGACATGCGCGTCTCACTTAATAGATCACTTTCCTCAGACACTGTCACCGACAGGTTATAATTATCTGTACTCAAAGTTAGGCATTCAGCAATATTAGAATCCTTCATTAAATAAATAAATACATGCAATTGTAAATATTTACCTAGATTAATACGTACAAGAATAAATCGATATACTCCCTCTGGTCCATTATATAGGGCGTTTGACTTTTTACACGTATCTTTAGGAGGTTTGACCACATATTTAAAGTTAGTATTTTTAAAATTTTCTTTTTCTGAATAAAAATATTTATGTTATACTTTTATTCAGAAAAAAAAAATCACAAAAATATTAATATTTGCTATATATGGTCAAAGCACCT…		FJ148631
BSSR-83	p4	(CATA)3	12	191	202	TGTTACACTATGAAGCTCTTGCT	ACGTAGAGGTCACGAAGAATTG	53	350*	FJ148642	ATGTGCTGCATTTTTACTAAGCAAAATGAATTAAATAGAATAGTTTAGCTTTTTGCTTTCCTTTAATGCACACCATGTGTTTTGTTCGAAACGCGCCAACAAAATGTAACAGATACAAAAGCAGAAAATTCGCTCTGTAATATGGAAGAAAGGAGTATAATATGTTACACTATGAAGCTCTTGCTAAAGGCATACATACATAAGAAAAAGTTATGCTTTGATC[>?unk100]GATCTGGAAAAAAACAATAAACAAAAATTAAAAAGAAAAACAATTCTTCGTGACCTCTACGTTGATATAATATGTTATTCCACTAGATTATCAATTGATTCTACTTAATTAGATACCACTCTGCAATTCATGAAAGAAACTGTAAAATTTAAGCCATGTAATTCCA…		FJ148642
BSSR-84	p4	(TTAT)3	12	258	269	GCGGTGGAACATATTCAATTC	TTTTTGACCGTTATATGTTGAGA	51	140	FJ148653	TTCTTCTAAGACAGTATCAGCCGAGGGATCTAGTTAGGTGTTTTTTTGTTGAGTTGCTTCATGTTTCCCAGACCGTGGATTTTGTGTATGCAAAACACAAGTATCCACTTGCCATGATTAGAAGAAATATATTGTATAAATAAATCACGATTTGATATATCGTAATATAATATATAATGCATATTTGACAATTTCTTTCTTCTTTTAAGGCGGTGGAACATATTCAATTCAATTCTTTTAGAGGATTAATTGTTTGATTATTTATTTATTGCATTTGACAGGTTCAAAGTTATCAAAATAATTCATCATTTAGTTTCTAAAAAAAATCTCAACATATAACGGTCAAAAAAATATTCTGAAAATGTGATATTTTATTTAAAAAAGAGTTTGATATGTAT		FJ148653
BSSR-85	p5	(AAACC)3	15	226	240	TATCCAGAAGATGGAAAAAGAACAG	GCTTAACTGCTTAAAGTGTTGTTGG	52	194	FJ148704	TAGAGTTGCTTTAGACAAAAATCTATTGTTTTATATCTAAACCTACAAACATAATAATAAATGAAGAAATACCTGATTTCCATTGCGAAAGGAAGCAAGGTTAGCATCTATGTTTTCCTTTTTATCCGCCATACATTCAGCAAGAGTCGCAATCAATAAATCTGCAATATCCAGAAGATGGAAAAAGAACAGAGAAATTTAAAATACAACCACGTTATATATAATAAACCAAACCAAACCTTTTCTCGGGATTCAGGATCAAGTTCCATGCGCTCAATATTTTCAGCCATTGCCTGGAAAGAAAAATGATCAAATAAAGCTTTTAGTTCTATATTGCCAACAACACTTTAAGCAGTTAAGCCTACAAATATAATTCTCTTGTGAAGACCATTTTCTAAC…		FJ148704
BSSR-86	p5	(CGAGC)3	15	39	53	CCTAATTCGAGCCAACTTTAA	TTGGGCTCGATTAAGTGTAAAAT	50	189	FJ148732	CGAGTTTCGAGCCGAGCCTAATTCGAGCCAACTTTAATCGAGCCGAGCCGAGCCGGCTCGATTAACTAATCGAGCCTAAATCTTTGCCCGAACTCGACTCGGTTAATTTCACGAGTCGAGTCGAGCCGGCTCGTTTAGCTAAACGAGCCGGTTTTAACGAGCCGAGCGAGCCAGCTCGTATAATTTTACACTTAATCGAGCCCAAACCTCTACCCGAACTCGGCTCGTTTAATTTCACGAGTCGAGTCGAGCCGGCTCGTTTAATTAAACGAGCCGAAACCTTTACCCGAACTCGGCTCGTTTAACGAGTCGAGTCGAGCTGAGCCCACTTAAACGAGTTCGAGCCGGGCGAGCTC		FJ148732
BSSR-87	p4	(TTAA)4	16	194	209	TAAATGTGAATTCTCAAATGTCTCG	GAGTTAGTGTAAATTGGGGCTTTTT	51	190	FJ148737	TCGCGAAAGAAATCTAACCCTCGTCCGGAATCTATGAGAACAGTCATCGGGGTTAAAGATGGCACAGTAGTTAGTCCCATTAACAATCAATGGCAAGGCCATTTTTAATAATTAAAAATTGAATTAAGCGAGAATTTTTCAAATTAAATGTGAATTCTCAAATGTCTCGCAAATTTCAACTATTAATTAAAGCTTAATTAATTAATTAATAATTCGAAATGTTAGAGTAAAATCGAATTAAAAGTTAATTAACTTAAATGGCACTTAATCAATTAATCCAACTCAGCCAAACACGCCCTTAAGACAAAAAGCCCCAATTTACACTAACTCCAAACCAAACGCAGCCTTAAATCAAATAATCACAAGCCAAACAAGCCCTTAACTTAGAAAATCCCCAAA…		FJ148737
BSSR-88	p2	(GT)7	14	217	230	CTGAATTTGGATAAGAATTTCAAGTG	TGGTATGAAACCAAAATACGC	50	193	FJ148753	TCCCCACGCCGGTGAATATGAGCCAGCAGAATAGGTATATGCAAGTGCAGGGGGAGGCTTCGGCGGCTAGGGTTGGGAATTATTTGCCGATTACGCAAGGGCATTTGAATTTGTTGGCGTCGTTGTCGGGGTCGCATCAGCAATCCGGTGGAGGAAGGAGAGAAGAAGATCATCACTGAATTTGGATAAGAATTTCAAGTGTTTATATATAGTTTCGTGTGTGTGTGTGTTTTCGTGTGTGATTGTTGTTTTTGTTAATTATGAACTTGTGTGAAGTAATATGTTTGGTAATTATTTAGATATTATGCAATTTGTTTAAGTAATTTGTTAGATTTGTTTTGAAATATGCGTATTTTGGTTTCATACCA		FJ148753
BSSR-89	p2	(AC)21	42	202	243	GCACAGAAATGTTATGTATCCTGTTT	AGGAGGAAAGGAGAATTCGAATG	53	320*	FJ148812	AGCATTCCAATGACAAAGTTGACAAAAGTGAAATGGATAAGAGAAATAATAAAATAATGCATTCTGAGATGCTCCAACATCACTTAAAAATGCACATGTATGCTTGTGAGCATCAAATCAACAATCAAAAAATTTCATAACAAATATAGCATAAAATGCTTAAGCACAGAAATGTTATGTATCCTGTTTAAACAAA[>?unk100]ACACACACACACACACACACACACACACACACACACACACACATCTATAATGCAGAAATTGTTAAGGTTTAGTACTCACAGCTAGTAAAGCCATTCGAATTCTCCTTTCCTCCTCATCTTGATCTGCATACTTTTCCTTCATCTTCTTCAGTTTACCCTTCTGCCCACGGCTCAATTTTCCACCACCACCTGG…		FJ148812
BSSR-90	p2	(AT)6	12	205	216	AACATGACATTATTTGTGCCCTTTA	TTGATCTCGCTTTAACTCAATTCAT	52	199	FJ148821	GATCTTGATTGTTCAACAAGTATTTAGTTATTTATTTAAAATTTTGTGTTTGATGGATCTTGGATTAAAGGACTGAAGACATGCGGGAAGAGTTGCAGGCTTCGATGGTTGAATTATCTCCGACCAAACATCAGGCATGGAGGGTTTTCCAATGAAGAACATGACATTATTTGTGCCCTTTATATGGCTATTGGGAGCAGGTACATATATATATATCCTTATTGCTTAACCGATACTTCAACTCGTATCTCTTCCGAATCACATTAGCTATAACTAATTAAAGTTAATTAGTTAAATATAAATTGATTGCATTAAAATCACTGTTATATGCATGAATTGAGTTAAAGCGAGATCAATAATAGGTTATTTTGTTTGATTTGAACTAGGTGGTCTATTATA…		FJ148821
BSSR-91	c p3	(GGT)4gc(TTG)4 (TTG)4	26 12	225 272	250 283	AGCTTCAACAGGGTCTTGAGTTC	CTTGGCTCAACTTATGCAACTTCT	56	178	FJ148825	CCCAAGCAATAACCTCACCTTCTTCTAAAGCACGGGCTGACTCCCACCAGTAGTTTGCTTCATCTTTCAGAAAATAAGAGGCATATTCAACTTTCTTATCATCGCTTACAACAGCCAAGGTGAAAGCCTTCTCCATCTCCTTTAGCCAGGACTGAGCTTCAACAGGGTCTTGAGTTCCTCGGAACTCGGGTGGTTTCACAGCTTGGAAGGATTTGAAAGTAGTAGGTGGTGGTGGTGCTTGTTGTTGTTGCTGGAGTTGTTGTTGAAGTAATTGTTGTTGTTGAGCAAGGGTAACAGATTGTTGGTGAAGAAGTTGCATAAGTTGAGCCAAGGTTGGTGGTG		FJ148825
BSSR-92	p4	(AAAT)3	12	334	345	CTCTGTCTTTGTGGAAGTAAACGAA	TTGTGATTCTGTGAATAAAGCTTCC	54	179	FJ148837	GCTTCTTAGTAGTTGTGTGTGTGTATATGTAAATGTGTACTATCACAGTATCTCCTGCTCGCAGCCACAAAAGAGAAAACACTTTTTTCTTCCATAATGCTCTGACTAGGATTAATTTGGTCAATATTGCAACAAGCATTTGGCTTTTTTTCCTTCTAGTCTTACCTCGCATATCATGATGATTTATTGATGTCCAAGTTGTTGACTCTGTCTTTGTGGAAGTAAACGAAGACCAAGGTACACCTGCTGAACTCAAACTTTTAGATACACCTCAGCATTGTCCCCTAACCATCCAGCAAAATAGCAAATATACACCGTCCATGAGAAAAAAGGAAATAAATAAATAGAGGGAAGATGGAGGAAGCTTTATTCACAGAATCACAAGAGCCACCATCTTTG…		FJ148837
BSSR-93	c	(AT)11(AG)8	38	130	167	GATTCATCCAAGGGCTTATATTGAG	GGGGTTGTGGGAGAATTTAGTTAT	52	180	FJ149386	CATGTGTGACAGGTGTATATTAACTGGATGTGTGGTTGCCCGTGCGGGGCCATTGGATTAGATTCATCCAAGGGCTTATATTGAGTTTGTAGTTGTACACTACACATAGTTTGTATTTGAGCACTTCCCATATATATATATATATATATATAGAGAGAGAGAGAGAGTCATGCTCCACGACAAACCCCTTATTCTAAAAACTAAAAACCCAGCTGATTATCACTAAACTCTAAGGAGAATATAACTAAATTCTCCCACAACCCCACCTTCTCCTCCAACCCAGCCTGCCTCCACCTTCACTTCCAACAACTTCATACCGCCACCTCATCCATCCCCGCCCATCCATGTCTACCGGCCCT		FJ149386
BSSR-94	c	(TCTA)3(TC)6	24	335	358	TTTTCAGTCACCTATAGCCACAAAG	ATCCATTCGTGTTGTGATGGTAATA	54	219	FJ149692	TTTTAATCAGCCAGAACCCCTCGAAGTAATTGTTATCATCAAATTCTTGAGCTGATATCTGACGGCTAAGTACTTTTCCAGCTAGGTGTGTTCCCATTACAAATACCTCATCCAAAAAAGGGTAAATATCAGTGCTGCTCATCTTGTTGAGGCTGAGATAGTTGCAAAGAGACCTAATGCTTGGATACCTCACAGAAACATTTAACTCTGTCTTTTCAGTCACCTATAGCCACAAAGTTACAAGAAATAAAGAAAAAGAATGCAACAAATAGTCAGTAACATGGAAACGAATATAAAATCAAGAATGTCACCTATCTAGCTATCTATCTAGCTGTCTATCTATCTATCTCTCTCTCTCCCCCCATATATATACATATATATTATCACACAGGTTTGAAA…		FJ149692
BSSR-95	p3	(AGA)4	12	298	309	TTCTACAAAGCTCCTACACAACTGG	TTTCATCAATCTTTTCACCAGACTC	56	169	FJ148840	AGAGGAGTGATAAGGCTGGAAGTAGTTCTCATCAATCTGAGAAAACAAAATCTCAACCTCTGATACCAGCTGACAGTAAATCAAGAGCTCTCTCAGAGCAACTAATTGAGCTTGGTAATCCTGAGTCTAAGATTCTGAGTCACACAGTGAAGATTCAGGGAGAGGAAACAACCTTATTCTACAAAGCTCCTACACAACTGGATTTTGATGAAGCAGTTGCAAAGAATATATTTGAACAAGAAAATCCAGGGGTGTCAATTGAAGATATTAGAAGGGAAGAAGAAAGGTTGGCTGCTGAGAAGAAGAAGATCAGCAAATCTGAGTCTGGTGAAAAGATTGATGAAAAG		FJ148840
BSSR-96	p3	(TGT)6	18	128	145	AATGGTGTGAAGATTGTGCTTCTT	CTACAAATGTTCAATGCTCCTCTTC	54	220	FJ149455	ATAATCCAAAGTTTGATCTTCAAATGAAGGGTTAGATTGTTCTTGTTGATGGATAGGGGAGTGATATGATGATTGGTTGGATGAATGGTGTGAAGATTGTGCTTCTTGGGATTGTTGAGGTGAATGCTGTTGTTGTTGTTGTTGTAGAAGTTGTTGTTGATGTTGAAGTTGTTGTTGATGGTGTTGTGTAGGTTGTTGAATCTGCAAGGGTTGAGGTTCTTGAGGTTGCTGTTGTTGCTGAGGTTGAGGTGGAGGAGCCACTTGAAGTTGATACGGTTGAAGAGGAGCATTGAACATTTGTAGCATGTAAGGAGTAGTGACAAGGGGAATAGCTGCAAATTTGTTCTTGTTATCCAACTGAGTCATAAGTTTGGTGCAGGCACGAGGAACTTGTGCCAC…		FJ149455
BSSR-97	p3	(TGA)6	18	64	81	TTGTGCTATTAAGCTCCTTGTTGTT	TATCTCCAACCATTTCTGTCATCAT	54	183	FJ149324	TTTGAAGAAGGAGGTCATGAATTGTGCTATTAAGCTCCTTGTTGTTGCTGCTAGCGGTGTTGGTGATGATGATGATGATGACGACTATGATGAGGAGTATTACGATGCTAAGCCAGAAACTCGTATTATTGAGCTTGATAAGTCTATTGCTGTCATTACGTTGTGGGCTGATGCATTGAATGATGACAGAAATGGTTGGAGATATTTGGACAAGAAGATTAACATGTGGAGGCTGGATGATGATGCATGCCTTAAAGGTGGTGGAGTTGAGGCATCATGGACGATAATGTTTTGTATTGATTTGGAGATGTCAGGAATACTTCTAAATGGCTATTTCAGCAATGGGTAACTCCTAC		FJ149324
BSSR-98	p3	(CAT)4	12	101	112	CAACCTACTATGCACATTTCACTCC	TATTTGTGATAGTGCTTCCCCATAA	53	201	FJ148846	TTTGAAATTAACTAATTCATTGCAACCACATGAAGCGTTTATATAATTTCCTACAACCTACTATGCACATTTCACTCCTTACTCATCCCCTTCACAAATACATCATCATCATCGCAGCTTCTACAATCTTTCCATTTCTTTGCATTTCCCTTTTTCATCCACCACTTCCACGCTGATTCATATTTTTTCCATTTCATTCTGCCGACCAGATGGTGAGTTGAGTTTCAAATTATGGGGAAGCACTATCACAAATATATAATTACCCTTGTATCACAATTCGCATGTAGGCCATTATCTTCGCTTCTGTTTTCCCAAGCATGACTTCCGCTGCTCTGCAGAAATAACAAATGTGAGGTACATTGAACTTTAGGTGAGTAGACCAAACAAATAATGGAAATG…		FJ148846
BSSR-99	c	(TTTGTTGA)2at(TTTGTTGA)	26	234	259	ATTGTTGGTTATTGGTTTGAATGAG	CAAGAGGGTTCAAGAATATGAAGAA	52	204	FJ147926	CGCCNAGTCTCTNCCATATGATATCGTGCCTGCAAATTCATGTATTATACATGTTAACCCTCTTGATTTTGGTTGAGAGATCCAATTTTGAACTTGAAAAAGATATTTAATATGAAAATTATGTATATGTTTGTGTGATCTATGTGCACAATATCTGTTTGATTGATTAATAAGATTGTTGGTTATTGGTTTGAATGAGTTTCAAAATATGATGAATTGATATAGATGTATAGTTTGTTGATTTGTTGAATTTTGTTGAATTTGGAGTGTTGGGAGTTCCGATATTTTTTGGTTTTAGTTTTAGATTTGTTGGTAAAAAAAAGGACTAAACTAGTGAATTATTCATACCATTATTCTTCATATTCTTGAACCCTCTTGAATTGAAAATCATATGGATCT…		FJ147926
BSSR-100	p9	(CACAGTCTA)2	18	133	150	CAGATGCCAGATACCAGTACAGAG	CTATGTGAACCAGTACCACAGTCAG	56	269	FJ148146	AACCTGAGCAGCAGACTTCTCAGATGCCAGATACCAGTACAGAGCAGCCTCCTCCTGTTGTGCAGCGTCAGCACAGGATTCGGCCTTGGTATGGTACACCAGAGGTACCCCCTTTTGACTTGGGCAGCTCTTCACAGTCTACACAGTCTACGCAGCCTAGTCAGCCTGCTACGTCTACGCAGCCTAGTCAGCCTGCTACGCAGCCTAGTGTACCCCCTTTTGACGTCTTTTATGTTCGACGGNCAGAGAGGGCTAAGAAGGTTCCTGACTGTGGTACTGGTTCACATAGGGGATGATGATATTTGTAGGCTTTTGATGACATTCTAGTTATAGGATGCTGAACTTG		FJ148146
BSSR-101	c	(GGATTTA)2tgat(ATAAGGG)3	39	188	226	AGCTCGATTTCTTAGTCAACAGTCA	GCCTTATATATTTAACGTCAGGAATGGA	55	180	FJ148215	ACAGACAGCATCACGTGAGTGCAAATGGATCCAAAACACAGCTCAATTGAAATCCGGAAATAGCAACTGCAGTGAGTCAGCTCGATTTCTTAGTCAACAGTCAAGTCCAGAATAGTTTTTTTGGATGGCATTTTTTGTAATTAGGTATGAAGAATTGGGGCAGGGGGTGTAAAAAGCCTTTGAATTTGGATTTAGGATTTATGATATAAGGGATAAGGGATAAGGGATTTTCCATTCCTGACGTTAAATATATAAGGCGGTAAGAATTAACATAAAAAAGAAGAGAAAATATGAGGATTTAAAATAAAAAAAAAAAAAAAAC		FJ148215
BSSR-102	p7	(AAAGAAT)3	21	185	205	TATCAAACTTGCAAACATGTGATTC	TTCCTCTAGATCACACACTCCTGAT	52	162	FJ148319	CATCATCACATGGTATGGATAGAACAGCAGCGGTACGTTGTTCATAATCAATCGTCTTGTCAATCTTTCTCAGAAGAGTTTGATGANGATATGCTGGATTTGGAACTAATCTACTAATATCAAACTTGCAAACATGTGATTCAGCCTATTTATTGGTTTATTTGAAAGAAATGATTTTTTTTACAAAGAATAAAGAATAAAGAATATTTGAATTTGTGGAATTACAATAATTTATGAAGAAACGAGGCATCAGAATCAGGAGTGTGTGATCTAGAGGAACCTTGAGCGCTTGCATTCAGCAGGGACAGCATTAGCAAACCTCTGTTTGTCAGAGCAGTAGTTGTATACCATGTGCTTTGATTGCACCCATCTCAATCTGTTTCGNNCAGCAGCATCCAG…		FJ148319
BSSR-103	p7 p8	(GAAGACT)2 (GGAGCAAA)2	14 16	152 180	165 195	AAAATGGGATTTGAAAGTCACTACA	GAACATCAGAGTTTGAGTCATCAGA	52	248	FJ148949	GTTGATGACTTATCTCTGGTGAACAAGGAATATGATCTTGAAGACTCAAACCTCAAATTCCTTCTAGCTCTTCCTGAAAAATGGGATTTGAAAGTCACTACAATAAGAGACAATCTTGATCTTGGAGAAATGTCTCTTGATGATGTTTATGGAAGACTGAAGACTCATGAACTTGAGATGGAGCAAAGGAGCAAACGACATGGAGGAAAATCAAAGTCTGTTGCTCTGAAAGTTCAAGAGGAAGCTGCTAAAAGCAAGGGAAAAGCTCATGTCACAAAGTCTGACATTGAGTCATCAAACTCTGATGACTCAAACTCTGATGTTCCCTCAGACTCTGAAGAAAGTGATGATGAGATGATGCAGTTAGCAGCATTAATGGTGAAGAGCTTCAAGAAGATG…		FJ148949
BSSR-104	p10 p12	(GTTGTTAGTT)2 (CAACTTGTAACT)2	20 24	230 385	249 408	TCTTATCAATTGGGATTGTTTCCTA	CGGTTGTACAAATAGGCTTAGACAT	52	189	FJ149000	GATCTTGAAAGGTGATTGCAAGGCCTCTGAGGAGATTGAAAGGTCTTAAGTGATTTAAAGACATTCCAGAAGAAGTAGCTATCTGAAGAAAAATAGAGACTGGTACAATATTATATGTATTACCAGAAACCATCTACTATGTACATTTTAATGTTTTATGTTTCTCTTATCAATTGGGATTGTTTCCTAATAGGTTGAGTTGGTATTAATGTTTATTGAGTCATAGAAAGTTGTTAGTTGTTGTTAGTTGAGTTATCCTCATCTGAATTTGTGTGTTAGTGTTTAACAAACAAATAGGGGGAGATTGAAAGGCCTTATTGCAAGGTACATGTCTAAGCCTATTTGTACAACCGGTGATAACTCAACTTGTGTTTGATGACCTGACAACTTGTAACTCAA…		FJ149000
BSSR-105	c	(TTTCGGT)2(TTTTCGGT)2	30	188	217	AGTAGGGGTGAGCATTCGGTTC	CAGGAGCTTCAAATCAGGTTTTAATTTT	57	248	FJ149518	CCTGTGCAGTGTTCAATGACTCCGTCAGCTAGAAATAATTTAAACTCGTATTGCAGGAGTTGGTCCAAAGGAACAACTCTCCAAAAAGAGGCGTATGCCACTGTGAGTGGCGAGTAGGGGTGAGCATTCGGTTCGGTTAACCAAACTAAATATTTCGGTTCGGTTTTCGGCAGCAAAATTTTTAAAATTTCGGTTTTCGGTTTTTCGGTTTTTCGGTTTTTTAACCGCGGTTAACCGATAACCGTTCGGTTAACCGAATTGTCAATACCTTATAAATATTAATATTTTAATTCATATCACCTAATTATCTATACAGAAGACTTATTCACTTTAAAATTAAAACCTGATTTGAAGCTCCTGAAATATACCGAAGCTTCCACTTCAATTAGCTCATGTCCT…		FJ149518
BSSR-106	p7 p7	(AGTGAGA)3 (AAGCTTG)2	21 14	305 258	325 271	TATAGGAGTACCTCTCTTGGACTTGG	ACCTGTTGGCCATCCTATAAATAAGT	58	249	FJ150019	AAGTTAAGCAATCTATGATAAGCCTTGGCCAACGAAGGCGAACAATCAGCAGCATAGCCATAAGAACCTAGCTCAGCTAGGGAGGGGTATTCATCCCGCATAATATTGATCAAATCAAGTAAAGATGAACAAGAAGAGTTTATGATTATAGGAGTACCTCTCTTGGACTTGGAGGAGGTGCCCATGGCCTTGGAAATCTTGGCCAAGCGTGATGCTTCCCGATCAGCCATTTGAGCTCGAAAGAACCTTGGTGGTGAAAGCTTGAAGCTTGAGAGAATTCTAGAGAGATGTTGTAAACTTGTAGAGTGAGAAGTGAGAAGTGAGAAATGAGGATGCTCACTTATTTATAGGATGGCCAACAGGTCATCTAACAGGTCAACAGGCCAAGTGACCTGCTAT…		FJ150019
BSSR-107	p8	(TAGGTTGG)3	24	247	270	GGCTATAAAAAGGCAAATCTCACTAA	CCCTACCCCTAAACCCTAATTCTTTA	59	166	FJ150105	TCACAAGTTCAAGGATTCTTCATTTCCCAAAAACTTAAAAGCATGTGTGTGGTACTTAGAAGAATCATACTACTTGGAGAAAATTAAAAAGACAATACAAGATTAAACTAAAAGAGATTTGCATAGAAATTAAAAAGTGTATCCCAGCTTGGAAAGCAAATTGGGGCTATAAAAAGGCAAATCTCACTAAGATACTCACATATAGAAATGACTAGGTAGAAAAGGTGGGTAGGTGGCTAGGGTTGCTAGGTTGGTAGGTTGGTAGGTTGGTGATTACAAGTAAAGAGAAGGGGGTATTTATAACTAAAGAATTAGGGTTTAGGGGTAGGGTGGCTCAATCTTGACCATCCATGTGCCTTGTGTGTTGGGAAGATTGTGGCCCTCCATGTGTCCCTTAGT…		FJ150105
BSSR-108	p7	(ACACACT)3	21	289	309	GGGTGCAATAAAGTAAAAGGACAGTA	GGTCCTACTTTTCCTTGGAGTTAGAC	54	256	FJ148013	GCATGCTTCTTCACAGAACAGAGCAATAATGAAAGAAACAGGGTATAATGATATCACAGGGTTTATATGAAGTGCAGTATGTAAAACAAGTGTAATATGTAAAGTAAGTAAAACGGGTGCAATAAAGTAAAAGGACAGTATGAAAAAGAAAAGTTCTAATATATATAAAGAGCTGGGGGTACATCAGCGCAAGCGCTTGTCAAAAGTAAAACACAACAGCAACCTACACACTGGTCAGCACATCTTAGTCTATATCAGGTCAAAATCGGCTGACACTACCCTACCACCACACACTACACACTACACACTAATATACATGGTACCTCCACTCTGTAACTACCACCGTCTAACTCCAAGGAAAAGTAGGACCTCCAAGCTTATCCAACTCCTTCATCATCC…		FJ148013
BSSR-109	p3 p3	(CAA)4 (ACA)5	12 15	171 233	182 247	AATGCTCAAGTTGTTCCTTATCAAGT	GAAGAAGTCAAAAGGTAGAGGCTCAT	54	213	FJ148924	ACAAGAACTTCTACTTCAATGCTGAGAGACTCAATGTCAAACAGACCAGTCTCAAATTGATCAACAAGCTGGCTAAAGGAAGTAAGTACAACGCAGTACCACTCATTGTTACTCCATTTATGTTGGAAAGGTTCAATGCTCAAGTTGTTCCTTATCAAGTTCAAGTGGCTCAACAACAACAACATCAACAACAACAGCAACAAGATCAACAACCACCTCAACCTCAAGATCCACAACAACAACAACAATCACCAGATCAATCCCCTGACCAATCACCAGTTCAATCACCTATCCCCCAACGACAGTTTCCATCATTTGAAGATGAGCCTCTACCTTTTGACTTCTTCGAAGCTCAACCATCTTCATCTGCACCCACACAACCTACTGCTCAACCACAAT…		FJ148924
BSSR-110	p3	(CAT)4	12	101	112	TCCTACAACCTACTATGCACATTTCA	TAATTTGAAACTCAACTCACCATCTG	55	184	FJ148846	TTTGAAATTAACTAATTCATTGCAACCACATGAAGCGTTTATATAATTTCCTACAACCTACTATGCACATTTCACTCCTTACTCATCCCCTTCACAAATACATCATCATCATCGCAGCTTCTACAATCTTTCCATTTCTTTGCATTTCCCTTTTTCATCCACCACTTCCACGCTGATTCATATTTTTTCCATTTCATTCTGCCGACCAGATGGTGAGTTGAGTTTCAAATTATGGGGAAGCACTATCACAAATATATAATTACCCTTGTATCACAATTCGCATGTAGGCCATTATCTTCGCTTCTGTTTTCCCAAGCATGACTTCCGCTGCTCTGCAGAAATAACAAATGTGAGGT		FJ148846
BSSR-111	p4	(TTAT)3	12	171	182	GATATTTGCACCATGACTAGAGC	CAAAAACTCCAAACATAACTCACTT	53	200	FJ148872	AATCAAAGTAGCTAACAATATCACTTTTAGTCGCCTCAGAGCTTTAGTCACTAGCAGCTTTGCATATTGTTGTAAACAAAACAAAAATGAGAGAGATGGGAGATATCAAGCTGATGAATAATAATCATAACTACCGTCCGTATGATATTTGCACCATGACTAGAGCGATCTTATTTATTTATCGGAGATTTTACAAGGAATGTTTACTTTTCGGGCATAAGTAGGCCGGTGTTGCTTCTCGTGGCTCAAGTTGAAGCTAAAGTTGTAATGCCTTCCATTGAAGAGCAAAAAATATTATTATTTATACTCTTAAATCTTAAGTGAGTTATGTTTGGAGTTTTTGTAGAT		FJ148872
BSSR-112	p3	(ATG)5	15	206	220	AAGCTACAGCTCCTCTTGGTTC	GACAGGTGAAGGAACTCTGACT	56	200	FJ149095	GGAACTACTCCAGAAGAACATGTGTCTACTCCAGAAGCACATGTGCCTACTCTAGAAGAACATGTGTCTACTCCTGAGATTGCTCAGGAAACTCTGATTCCTGTTGAAGACTTTGTTGCAGCTCCTGATCAGGAGATCCTCAATGCTGCAAACTCTGAGGAAGCTACAGCTCCTCTTGGTTCACATACTATCAGCATCACAGCTCATGATGATGATGATGATACTGAAGTAAACTCTGTTCCACCTGTTGACTCAGGATCCCTTATAGCTGAAATCTCTGCTCTGCTCAGAGAAAGCATCTCAGTCAGGGAAGTTTCTCTAATTCAAACATTCTCTCCAGTCAGAGTTCCTTCACCTGTCACAGTTCCTTCACCTGTCAGAGATTCTTCACCAGCTCCT…		FJ149095
BSSR-113	p3 p3	(CAA)4 (CAA)4	12 12	234 267	245 278	CAACACCAACAATGAAAATACTGAAG	TCACAGCTTGAAAAGATTTGAAAGTA	52	179	FJ149421	CATAGTGAACCGTTACCATGTCAATAACTCTTGAATAATACCTTTGTACCCAATGTTCTCCTTTGATATAACTTGTAGGCATATATTGAACTGCAATTAAGCTTTTCTGGTCTACATTCAGAATCATGCCTCCCCGAAGAACCCGCAACACCAACAATGAAAATACTGAAGAACCACCACCAACCTTGGCTCAACTTATGCAACTTCTTCACCAACAATCTGTCACCCTTGCTCAACAACAACAATTACTTCAACAACAACTCCAGCAACAACAACAAGCACCTCCACCACCACCTACTACTTTCAAATCTTTTCAAGCTGTGAAACCACCCGAGTTCCGAGGAACTCAAGATCCTGTTGAAGCTCAATCTTGGCTTAAGGAGATGGAGAAGGCTTTCA…		FJ149421
BSSR-114	p6	(GAGGTG)3	18	176	193	AGTAGTAAAACTGGGCGGATGGTA	CCAACTCAGCCTCTTCCTCTATC	57	240	FJ150107	AATTTGCGAAAACTCCTCGTAAAAAATTGGAACAAATCCCATCGATATAATAAGAAAATAAAAACCATGGGTTGAGAGTAGCTCAAGAATTGAAATCAGTAGTAAAACTGGGCGGATGGTACCAGAAGTGAGGAAGACCGAGGTGGAGGTGATGACGAAGGTGAAGGTGGAGACAGAGGTGGAGGTGGAGGTGGGTTGGATTTGGTGGTGATATAAATAATGAAGGTGGACATGGAGGTGGTGGTCATGGAGGGAGAGGGTGGCATGGAGGTGGAGAGAGCGGGACTTGGCGGCGTTGAAGCTGCCGGGAGTGGGATAGAGGAAGAGGCTGAGTTGGAGAAGGTGGGGTTGTTGAAAATTTAGTGATATTTTCTTGGGAATTAGGCATAGTTTTTAATT…		FJ150107
BSSR-115	p3 p3	(CAT)4 (CCA)4	12 12	163 315	174 326	CTTCTTCTTCAGCTTCAAAGTACGC	AAGGATGACAAAGATAAGGATGACAG	55	232	FJ148923	TTTCTGCAGTTCCTGAAGCTTTGCTTTGCTAGCTTCATGTTGAGCTTTAAACATCTTGACCTTTTCCATGTGCTCAGGATCTACAGACTGATCTTCATTTGAAAAGAAAGCCTTCCTCGAAACGACCTTCTTCTTCAGCTTCAAAGTACGCAGAATCAAATGCATCATCATCATCAACATCTTCAGGAATGTTATCATAATCCTGATTAGTGAAGATGTTCTCAGTTTCAGGCATTTTGCCTTTAGATTTGCCAGCTGCAGAAGAATCCTTTTCACTTGCTTCTTCTTCACCCTTATCAGTATCTCCACCATTGCCACCACCACCAGCATTGCTGTCATCCTTATCTTTGTCATCCTTATCCTTCTCCCCCTTAGTTGAGGGATCCTCTGGAGTAGACT…		FJ148923
BSSR-116	p4	(ATTA)3	12	218	229	TCCTGTCGAATTTATTCTACGAACTT	AATTGTTAGGTCCTGAAACGATTGTA	53	199	FJ148935	TATGGCTTCACTTCTTCATTTCTCAAGTGTTCAAGCATTGTAAAAGCTTTCAAGTTGTTTGTAACTTGCAATTGTTATATCCACAGTTTTCTGTGCTTTGATCACTCGATTGTTTTAATCACTAAGTTAGAATACATCCTGTCGAATTTATTCTACGAACTTTAGTGGACATTAAAACGAACCTTATTAATTATATAACGACTTAAAACATTGTTATATTAATTAATTAAAATCTGATTAACAAGTTTAATTCAAATCAGATTATTCCGCCGCGATTTTTAGTGACGATTGTATTCAACCCCCCCCTTCTACAATCGTTTCAGGACCTAACAATTGGCATCAGAGCGGTTGATACCATTTTTCCGTATCAGATCCTATACACACTCTGTAACGTCCAAA…		FJ148935
BSSR-117	p2	(TA)8	16	159	174	AAATATGTAACAATCTCCCCCAACTT	AGTTCTGCTGGTTCTGTAAGTTGTAA	54	155	FJ148937	ATCATCGCTAAACTCTGATCCAGCTGACAGTCTTTAAACTCTGATTTCCAGCTAAACTCTGATATTTGCTTCTGCACACTAAACAAGTTAGATACCTGTGACATCATCAAATATGTAACAATCTCCCCCAACTTGTACATTAGACAGAATGAACAAGTTATATATATATATATATGTACTGATGATGTCAAAAACTATCAAGGACATGTGCATAAGATACTCAATTTACAGAATTAATTACAACTTACAGAACCAGCAGAACTATCTATCATATCAACCTATATACATAGCTCTCTCTGACAAACTGGTTGATCAGATTTTCATCCTTCATCTTTAAGGTCTGTATCATGTGGGCTAAAACATTTCTGAGTTCTTCAGTTTCATCCCCAGTCTG		FJ148937
BSSR-118	p3	(ATT)4	12	222	233	AAGCAATCAATTAAATGCAGCAG	TACATGAAGTATAGGAGGCCCATTAG	52	164	FJ148947	TCACACAAAATTATCAAATATATAAATTCAATGATATACTATTATTAGATGATGAATACCTGTCAATGTATAGCAGTATAGCAGAAGATTAATCTCCTTTCAAGCAATCAATTAAATGCAGCAGCGAAATGAAGAGGAGAAAGCTTGTCATATTTGAAAAAAGTTGAAAGATTGTGGTTGCTAGACACTAATTAGGGTTATCTTTCTTCTTATATCTAGTGATTATTATTATTAGCATCCTAATGGGCCTCCTATACTTCATGTAGACAAAATAGTTAACTAAAAGCCCACCTAACAGCCCACCTAGCTCAAAATATTATAAATAATTCATTAAATATAGTTTCTTTAACCAAACTTAAACTATCCAAGTAAAATATGGTCCCTCGATTAAATAATTCA…		FJ148947
BSSR-119	p3	(CCA)4	12	93	104	CGTAAGGGTTACTTGACAAAATTCAT	TGCCTGTGAGTATGTAGTTCCACTAA	53	165	FJ148964	TGATCCGTAAGGGTTACTTGACAAAATTCATGACCGGGTAAACGACGGGTGTCATACGCGAATCCCAACACAAGACCCCTTCAAAGCAACTGCCACCACCACCATACCACAAGATCATCAACTTCATAGCTGGAGGAAGTGAGATTAGTGGAACTACATACTCACAGGCAAAACGTGTGGCTAGGGGAAAAGCTCCACAGATGATGGCGGTTGCTGAAAAGAATGACACGACGCCTGCACTTGTATTTGGTGACCCTGACAGACAACATGTAATGGAGCCTCAACATGACAGCCTGGTGATATCGCTAC		FJ148964
BSSR-120	p3	(TGA)6	18	233	250	TGTTAATGGATTTTTGTGTGGTATTG	CACAACGTAATGACAGCAATAGACTT	52	216	FJ149330	AGGGCCTTCTTCTCTTCCGGCTGAGGTGTATTCGGCTAATAGCTAGGAATGTATGGCGAGAAGTGCCTGATCCGATTGACGGCCCTGATGACTTCTTTCTATGGCATTTCCATGTGTGTGTTAATGGATTTTTGTGTGGTATTGAGAAGGGTGTAATGATGGTGTTTGATTTGAAGAAGGAGGTCATGAATTGTGCTATTAAGCTCCCTGTTGTTGCTGCTGGTGGTGTTGGTGATGATGATGATGATGACGACTATGATGAGGAGTATTATGATGCTCAGCCTGAAACTCGTATTATTGAGCTTGATAAGTCTATTGCTGTCATTACGTTGTGGGCTGATGCATTGAATGATGACAGAAATGGTTGGAGATATTTGGACAAGAAGATTAACATGTGGA…		FJ149330
BSSR-121	p3	(GAT)5	15	275	289	CTCTAATCACATCCATTCTGATTCCT	ATTTTGTGCTTTGCTTAGATTGTTTC	53	222	FJ149332	CAAGGAGATTAATGAACTAGAAAAGAAAAGGACCATGCACCCTCTGAAAGAAAGTGTACAGAAGCTGGTCACTGCCAATGAATCTCTTGACCAAAGGATGACCTTGATTGAATCAAATCAAGAAAAGATGTCAAAGCAGCTTGAAACTATCCAAACTTCACTTTCTCTAATCACATCCATTCTGATTCCTGATGAGGATGATGTCAAAAAGGGGGAGAGAGTAGATCAAGTCAAATGCAAGTCTACTACTCAACCTCTGAAAAGGAAGAAAAAGGATGATGATGATGATGCTGATGATTTTACAAAGCACAAAAGATTTCAAGCAGGAACTGGTGGAAGAGTTTCAAACTCTGACAGTCAGAAACAATCTAAGCAAAGCACAAAATCTGGTCCAACTCA…		FJ149332
BSSR-122	p2	(AG)8	16	36	51	TCTTTGATGAAATGTGTAAGTGAGAA	CACCATCTTTTGTTACCGTTAGAAGT	52	188	FJ150346	GTCTTTGATGAAATGTGTAAGTGAGAATAAAGAAAAGAGAGAGAGAGAGAGATAGCAGTGAAAAATTCGTGTGAAAGAGTAAAAGATTAAAATCTTTTAACTGAGGATATATATGAATGCACACGATCAGCTGATTACAAAATGGTAGTGGGACATGTGGCAGACTTCTAACGGTAACAAAAGATGGTGGAGCAGTAATTATTAACATTGCGTGTAAACTTGTGTTT		FJ150346
BSSR-123	p2	(CT)9	18	227	244	AAACTTCCCATCCTCTTAAAAACAGT	CAGGAGTAGGATTTTGGTAGAATGAG	54	193	FJ150157	ACGCCCGAGCCCACTCAATACACCTCGGGCCTACTATAGCCTCATCAAGGCTCCGGAAAAGTCTCAGATAGGCTACAGACAGGCTCAAGAGCCAACACTTAACCCTACCCCGGTCCCACTAGACCCCACCTAGGGGTCCATCCTCGGGGCCCACAAAACTTCCCATCCTCTTAAAAACAGTGGTTTCTATTTTAGTTTCTATTTAGTAGTTTCTATTGGATTAAAACTCTCTCTCTCTCTCTCTGCAACCACCAAACTTCCAAGACCTTTTTTTTTCCAAGAAGCCTCACTACTCCTAGGAGAGGGCAAGGTCTACATACATCTCATTCTACCAAAATCCTACTCCTGAGCAGGACATATTGGGA		FJ150157
BSSR-124	p3	(CAT)5	15	247	261	TTTGAATGTGTTGAATACCTGAATGT	TGTTCCAGTCAATCATTTTTAAGGTT	53	207	FJ149512	TAGCTTCCATCAGCCAACTTGATGTCTTTCTCACATTGGAGACAAAATGGAGAAAACCAATTCATTTTCTCGTCAAACCTTTTCACCGTAACCTCACAGGCAACCTTTTTCTGTCCTCATACTTAATCAGTGAGATAATGTATATACATACACAGTTTTATTACAATTTGAATGTGTTGAATACCTGAATGTAACTTTCATTCAGCTTGCGCAACTCATTCACTTTTTTAATCTCAAGTTTAGATACATCATCATCATCATCAATGTCCATCACATAAAAATCTGGCTTATGATATCTATAAATTTTTGTAATCAAACTTATGAAATGAACATAATAACATGTTGTAAACCTTAAAAATGATTGACTGGAACAATAATCTAACCTCTCTTTCAACATTG…		FJ149512
BSSR-125	p3	(TCT)5	15	234	248	GTTACTCCAGCCTCCAGAAAACTATC	AGTGAAGAAAGAAGAATCACATTGCT	56	183	FJ149571	TAGCCATCCATTTCCTCATTATGAAATACGCTATAAGAGATAACCGTTGCTTTTCTAAAAGCAAGAAGTAGCTATACTATATTATGCTCTCTCGCCGTCTGGTTATTAGTTCAGAGAAGAATATGAGGGGGAGCTTGTCTTCTGTTACTCCAGCCTCCAGAAAACTATCTTTAGTTTTCATGGTCATCTATACATTATTGTTATTTTTAAGCTCATCCGGTTGCAAAGCTGTATCTTCTTCTTCTTCTTGTGGTAATATTCAAAACATAAGCTGTCCTTTTACTCTGAAAGGTGATGATCAGCAATGTGATTCTTCTTTCTTCACTCTGGAGCTGTCTTGCCTCAAAAATCATACCATCTTATATTTACTTGAGGATAAGATTTTTTACGTTAAGAGTA…		FJ149571
BSSR-126	p6 p6	(CCCTAA)3 (CAG)4	18 12	111 286	128 297	CTCCACTCCCCAACTCACAC	GACAGGAGCCATTTGAGTGGT	57	295	FJ149972	TCGAGCCCCGCCTTCGGCACTCCCTCATCCACCCCCGCATTCGGCACACCTAACCCCTTCGCCACACCCGCCGCCTCCACTCCCCAACTCACACCCAACCCCTTCGCCACCCCTAACCCTAACCCTAACCCCTTCGCTTCTTCCTCCACTCCCGCTTTCGGAACCCCTTCTTCATCCGCTTTCGGCACTTCTCTCTTCTCAACCCCCTTCTCCCAACAACCACCTCAATCCAATCCCAATCCCAATTCTGCTTTTGGATTCTCCTCCTCCCCATTTCCTCAACAACAGCAGCAGCAGCCTCAGCCGTCTCCTTTCGCCGCTCCTTCTCCCTTTGCCATCTCTCAACTCACCACTCAAATGGCTCCTGTCGCTCCTCTCCCTTTCTCTCTCGCCGATCGC…		FJ149972
BSSR-127	p5 p5	(ATCCG)3 (GCCCG)3	15 15	159 341	173 355	AATAAGGTAACTTGATCTGCTTTTAGACA	AGATCGGACCGGGCTTTT	54	296	FJ150046	GATCTTTTACATTTCCATAAAAAATTTAAAAATAAAAATAATTTAATAAAAAAATTCTAGGTTTTTCAACCTATCATAATCGAGATAATAAATAAGGTAACTTGATCTGCTTTTAGACATGTCCAAACTAGAGATGTTCAAAAAATCTGAAATCTGAAATCCGATCCGATCCGATCTGGAAAAAATCTGAAAAACCCGATCCGAAAAAAACCCGGTCTGGCCTGGCCCGATCCGAAGGCCTAAAACAGGCCTAGTATTTTCCAAAAAATCCGGATAAAATCCGGATTTTTGAAAAATCCGGGTTTTTTATAACTAAACCAGGCCTAGTATTTTTGGGAAAGCCCGGCCCGGCCCGGCCCCATTTTTGAAAAAGCCCGGTCCGATCTGGTTTCAAAAAAA…		FJ150046
BSSR-128	p5 p5	(CCGAG)3 (CGAGC)3	15 15	136 195	150 209	GAATCCAAAATCTGCACAAAACACAC	TCGGCTCGGTTCGGTCAAA	55	150	FJ149699	AACATCAAACACCAAATCCAGAATCCAAAATCTGCACAAAACACACTCACAAACACTCAATAGCGTTTAGACAAACCTGAATGGACTTGGGACCATACTTAAACATAACCCCTTGAAACTAGGGTTGTTCACGAACCGAGCCGAGCCGAGTTTTGACCGAACCGAGCCGAGCTTTAATTTTTTTTCTAACGAGGCGAGCCGAGCCGAGCTTTTTTATAGAAAAAAAATTGTGTT		FJ149699
BSSR-129	p6	(GAGGTG)3	18	176	193	GGATGGTACCAGAAGTGAGGAAG	ACTAAATTTTCAACAACCCCACCT	56	251	FJ150107	AATTTGCGAAAACTCCTCGTAAAAAATTGGAACAAATCCCATCGATATAATAAGAAAATAAAAACCATGGGTTGAGAGTAGCTCAAGAATTGAAATCAGTAGTAAAACTGGGCGGATGGTACCAGAAGTGAGGAAGACCGAGGTGGAGGTGATGACGAAGGTGAAGGTGGAGACAGAGGTGGAGGTGGAGGTGGGTTGGATTTGGTGGTGATATAAATAATGAAGGTGGACATGGAGGTGGTGGTCATGGAGGGAGAGGGTGGCATGGAGGTGGAGAGAGCGGGACTTGGCGGCGTTGAAGCTGCCGGGAGTGGGATAGAGGAAGAGGCTGAGTTGGAGAAGGTGGGGTTGTTGAAAATTTAGTGATATTTTCTTGGGAATTAGGCATAGTTTTTAATT…		FJ150107
BSSR-130	p6	(ACCTCC)3	18	192	209	GAAACTGCAAGAATCTCCTCTCTTG	ATCGCATTGGTGATAAGTTCTCTAGT	55	179	FJ150130	TTTTGGAAAAGAAAAAACCTTTCAGAAACAGAGTTGGAAGCCCCACTAAACTGAAATTTAATGTACATGATCCCTATCACATATACTATGAAATTTCATAATGAGTGCCGGAAACTGCAAGAATCTCCTCTCTTGCAATGCCCTGTGTCCTGGAACATATAGCATATTCCTCTAGAGCCGCCATGTCTAGGACCTCCACCTCCACCTCCAAATGATGACGGCTTGTTCCAATTTCTACCTGGTTGAGAACCCTGATCCTTTTGACTAGAGAACTTATCACCAATGCGATGGTGCTGGCTTCTGTTGTTCCCTTGATTCCCTGCTAGCGGGCCCCAACCCTGATTTGCATTTCCTGATGGTGCTGACCAGCCTGTATTTGCATTTCCTGGCATTTGTCCC…		FJ150130
BSSR-131	p4 p4	(CATG)3 (AATT)4	12 16	17 231	28 246	ATATGTTCGGTGACCTACATTCATTC	TTTATTCTGGTACGTTACTTGTGCAT	54	231	FJ149447	AGAACTGAGAAATAGCCATGCATGCATGTGTGCAAATTGACTTATGATCGATTTCTTCAACATATAGAGTATGGTGCATATGTTCGGTGACCTACATTCATTCAGTATTCTAAAAATACTCGATTAATTTTAAGAATTTCATTGATTTATTGATCACATTCTGATTTGACTAAAAATCTTTATTAATCCAAAAAAATTCGAACAAATTCTATGTAAATCTTGAATCAATAAATTAATTAATTAATTCTGAATTCTGATTCTACCGCGATACATCGGTTACATATGCACAAGTAACGTACCAGAATAAACTAGAATAAATGTTTGAGGGTACTAGATATATTTTATTTGGTGCTGGCTGTGGAAGTGGTACGACAGGAGGTGGTTGAATACTTGAATATG…		FJ149447
BSSR-132	p3 p3	(AAG)4 (CTG)4	12 12	185 297	196 308	GAAAGGAGGTGGCTGAAGAGTC	AGCACAATACTAATAGGGAAATGCAA	57	246	FJ149645	TTGAGGCTACTGGTGAGAAGGACTTTGACGAGATCTCAAAACCTCCAGGTGCAGCCGATAGCAAAAGCAAGTCATTGGAGGTTGTCGAGGAGTTTTTGCTAAGACTCCCCCAGATGTTCCTACCAAGCGTCTGACTCGGAGGCATTCTGGAAAGGAGGTGGCTGAAGAGTCAGTCGTTCCTTCAAAGAAGAAGAAGATAGTGGTGAAGTCCGGAGGGGGAGAGGTGCTAAAACCTCACCAGCTTTCGTTTGAGTTGGAAAGTCCTGCTATGGGTGAAATGCCCTCTGTTGTGAAGACTGCTGCTGCTGCCGAGGGCTATCTGGATCAGGTTTGCCTCTTCTTTTTTGTGGTCGTTGCTTAAGATTTATATTGCATTTCCCTATTAGTATTGTGCTATTT…		FJ149645
BSSR-133	p5 p5	(AAACC)4 (ATA)4	20 12	106 266	125 277	GGCAAAAATATCTTCGGTTTAGTTAT	GTTTGGGTAAGTCCTATGTGAAGAAG	51	250	FJ149009	ATTGAGGGGAGGTTTACGCAATCATCCGCCGAGTTGATATTTGGCCATAACAATTAGGTTGACTGAAAATCTGGCAAAAATATCTTCGGTTTAGTTATAAATTATAAACCAAACCAAACCAAACCAAACATACTCAGTATATCCCGCTTAGAGCAGGTTCTGAGGAGGGTAAGATGTACGCAACCATGCCCCTACCCTTAAAGTAGAGAGGCTGTTTCCGTGAAGACCCCCGGCTTAGTGCACAACAAATAAAACCGTGTGTGCTATAATAATAATATAATACCTTAGCACATGGCCTTCTTCACATAGGACTTACCCAAACGGTTTTGATTTGCACGAATGCATCTGGTAATGACTGAGCTGAACCCTTCCCTTAAAACATAACACCATAACCCTCAT…		FJ149009
BSSR-134	c	(T)10c(A)10	20	80	99	ATTTTTCTATGTTTGTTCGACTC	ATATGTAAAATTTAGGGTCATGC	53	148	FJ149434	CATGTTAAATTTTTCTATGTTTGTTCGACTCGATCATTCTTGTACATGCCGTATGGCCATTATTTATTGAATTATCTCCTTTTTTTTTTCAAAAAAAAAATATATTTTAAAATTAGAATCAGTAATGTTCGGTTGCATGACCCTAAATTTTACATATATTCTCA		FJ149434
BSSR-135	c p1	(A)17tggg(A)13 (C)11	34 11	217 286	250 296	ACGTTTTTACCCCTTCTCTGTATCTT	TTTTTCCCGGGTTCTACAAAAA	55	202	FJ149840	GTTCCAGCAACGACTGAGCGGCGGCGACGAATGAGAGTGTTTGAGGGTTAAACAGGCGGATACATACAATGCCCTCAATTATATACCCTTGTACAAACCCTAAACTCTTTTCATTTTACGTTTTTACCCCTTCTCTGTATCTTTCTCTTTTTAAAGTCATCATATAAGCTATTTTCCAAAAAACAAAATCATCATATAAGCTTTATCAGAAAAAGCAAAAAAAAAAAAAAAAATGGGAAAAAAAAAAAAATTTCAAAGGGAAAGTTTCAAAAAATTTTTAAATTTCCCCCCCCCCCTTTTTTGTAGAACCCGGGAAAAAATAATTTTTTTTTAAAAATTTTAAAAACCAATTTT		FJ149840
BSSR-136	p1	(A)14	14	103	116	CCCTTTCCAAGAAAATTTACCATT	GATAATGGTCTCTGTATCCTAACGA	51	186	FJ149573	CCCCCTTTCCAAGAAAATTTACCATTTTTTTGCTCCCCTTTTTGTTAATTTCCGGGAAATTTAAATAAGGTCCTTTAAAATGGGACAAATGGGGTTTTTTTCAAAAAAAAAAAAAATTATGGATCAAAAACTACATTTGAACTGATATTTCTCCATTAAAATTCGTTAGGATACAGAGACCATTATCATATTATCTATGTTCAAAATTATATTCGAAATTAATACTGAAATTTTAGATTTTAAATATATTATACCTCATTAAAAGTATCTGTAATTTATTGTTGAAATTATTAAATTATTTCAACTAATATACCATGATTTTGATGAAAACTTGTTCTTGATATGTGAATTACGATATCCAAAATCATGATTCAATGAAGATGTGTGGTCCGCGTTGTC…		FJ149573
BSSR-137	p2	(AT)6	12	174	185	CACCTCCCTAAATTCTATCTCACAAT	CCGTCCAACTTTGAGAGGTCTAT	54	190	FJ149011	AAAGAACAAAAATTGTTAAAGTATAAATGAAGCCAGAGTTTGGACATTTACACACCTCCCTAAATTCTATCTCACAATTTTTTGCTGGGAATGTAGATCATCCTCGTCCGAGGACCAGTTGAGCTATAGTCAATATATACAAGAAATTCGAATCAGGAAGAGGTTATCTACAAATATATATATATAATACATAACATGATAAGAATACTATAAATGTGTATAGACCTCTCAAAGTTGGACGGACATGAGGGATTGAATGCTTGTACACGAACCATAGGAGCTACAGCTTCCTCAATATATGCAGGCAAAAAAAGTGTATAGGGAGATATGCAAGACTTGTTTTCTTTCTTGTTGTGCTTATAAAGGAGAAAACCAGAGTTTAATTTATAAGCTCAGCAA…		FJ149011
BSSR-138	p5	(GGCTC)3	15	178	192	CTCCTAGTGCTGTAATCCGATCC	TTAACACTAAATCGAGCCTAAAATGC	56	207	FJ149122	GGTGATATGTACGTTCACACGGTTAACTACATTAGCTCATCTATACATTTCGATCAATCAGGTCAATAATTTTTCCCGGTGGGAATTTAAACAAACTATCCACAGGATAGGCCCTCCTAGTGCTGTAATCCGATCCGGGCAGCTCGCGAGCTCGCCCGGCTCGAACTCGTTTTGATGGGCTCGGCTCGGCTCGTTTAGTTAATCGAGCTCGAGTTCGGGCAGAGGTTTTGGCTCGTTTTGTTAAACGAGCTGGCTCGGCTCGACTCGTGAAAATTAACGAGTCGGATTCGGGTAGCATTTTAGGCTCGATTTAGTGTTAAATTAAACGAGCCGGCTCGCCCGACTCGTTAAACTCGGCTCGTTTAACTAAACGAGCCAGCTCGACTCGACTCGTGAAAA…		FJ149122
BSSR-139	p5	(AAGTG)3	15	306	320	AGCTGGAGTATTTTAGCAATTGATGT	GTTGATAGTCTTCCTTCCAAATAGCC	54	194	FJ150173	ACCATATTAGGGAGAAGTGTTCAATTGGATAGAAATTGTTAGGAATATGTGGTGCTTGATGATACAAAGTATTTTATTCTTACTTAGAATAAAATTGCATGTAGCTGATCAATTGATGGCATGCTAAGGCAGTGTCAATTGATCAGATTGACCCATCAACGGCTGATGAGGTATTGTAACAAAGCTGGAGTATTTTAGCAATTGATGTAAAAATAATGTGTACTTTTAGATTAGCAGTTGATCTATCAATGGATGTTTAGATAGGGTGACATAATTGTAAATATGAGAAGTCATGTAATCTATCCAAGTGAAGTGAAGTGAAGATCGATTGGTAATTATAAAGTATCAATGGCTATTTGGAAGGAAGACTATCAACCGCTATATCAACATCATCATTAT…		FJ150173
BSSR-140	p4	(AAAT)3	12	220	231	AAGATGGATTTTCCCACCTCTATAAT	AAGAAGTATATCTCCGGCCATGTT	53	187	FJ149308	TGTGTTAACGAACTTGAGTTCGAATAACAAAAAATATTTGATATTGATCCGTTTAGCAAAAAGTTGAACTCAAAATTGATCAGAAAATCTCGACTTGAATCGGTTCATTTATGGCCTCCGATTTACACATGCATGAGCAAAAGCACACATGTACGTTTCCACGATAAACAAGATGGATTTTCCCACCTCTATAATTATTAAAAAAATGCTCCCACACAAAAATAAATAAATTAAGGGTGCCTCGTCAAAATTCACATGCCGCATGCCCGAAAGAAATAATCATAAATCCGCCCCGTCTGAACCCTGGTTAAAGTCCGTGGAAGAGGCTAAGCAACATGGCCGGAGATATACTTCTTCCTGCACAGAAGTTCCTTATATT		FJ149308
BSSR-141	p4	(TTAA)3	12	152	163	GTCTTCCCCTGTTCAACAAACAGT	AGCTACTTGTAGTTTTGCGTACATCA	57	185	FJ149321	TATATGGAGTACAACCCTGAAATCAGCAATATATAGGATAGGTGAGTCGGTCAAGTGTTGGAAAATCACTAAATTAAAGAGTCACGGACTCTGGAGTACTGGAAAAAAATGGTCTTCCCCTGTTCAACAAACAGTCCACGCGCTCACTAATTTAATTAATTAAGGATTTTAAATTGAAACAAAACTTATATTTAATACACAACAGTAAAGTAGTGACTGAACTAAATATACCCATTTGATGCTCAAACTTATTTAATTAATTGGAACTATTGATGTACGCAAAACTACAAGTAGCTAATGCATTGCAGTGACATAGTAACTAAACTGAAGTTGGAGTGATCACCTGTTC		FJ149321
BSSR-142	p4	(ATTT)3	12	23	34	AGCCGCATAAAAATGCCTTCTA	TCCCTCCATTTTTGTTTGGTATATCT	54	187	FJ149325	AGCCGCATAAAAATGCCTTCTAATTTATTTATTTCTGCTACATAATAACGTATTTAATTTATTAAAGCTACCTTACATGTAGATATATAAGGCACAATTTAGGATATCCTCAGCTTTATCAAAACTATTGTTGTCTCTTGAAATATTTAGACAAGAAAACTAGATATACCAAACAAAAATGGAGGGAAAGTTGAGTGCTTCAGTATCATGATCTAAATCTATCCTGAGTCCCTCTCAACTTTGCAAACTCTCCAAACCATAAAAACCGTTTACTTTTCTGCGAATAGACAGGCGTCCTTTGTTTGTCTTGTTGACATGGAAGGAAGAGAAAATAAATCATGCAGTGGTTTTTGCAT		FJ149325
BSSR-143	p2	(TA)7	14	261	274	TAAAGTTATGTTGTCCAACCTGTTCA	TTGTACCTCTTTCTATTCTTGCACTG	54	181	FJ149397	ATGTATGAATGAACATATATTCCATTGAGTTGTAGTTTGGATTTACATGGACATGTAAATGAATAAACTTGGAAGAATGTGATATTTCAATGCTATTATTTTCAGTCCTTCCGACCACAAGAGCATAAAGTTATGTTGTCCAACCTGTTCAAAGCCCCATCACAATTCACTAATTCAGAATTTGATAGCTCAAAAAGAAAACACAGAGGTCTATCAGTAATACAAAAGAAAAGGTTTAAAATCTCGACAATTGGTGGTCCTATATATATATATATGAATGCAGTGCAAGAATAGAAAGAGGTACAATAATATAGAGGTCACATAAATATCAAGAGAGATC		FJ149397
BSSR-144	p4	(TGTT)3	12	281	292	ATCTCCAACCTGTAGATTCCTGTATT	TCCAGACTGTACTTAGCATTATTTCC	54	214	FJ149522	TTAAATATACTGGAATCTTCTGGTCTTTGATACTTGATCTTCAGGCAATCTTGATAGCAGAAACATATTGAACTTTATTCTTCACTGAGGCTTGAACATGTTAATGAACTTCTTCCAGTACACGGATGCTCGTCTCAGATATCTTGATTGTCTTTGTCTGTTCGTATCGAATCTCCAACCTGTAGATTCCTGTATTATACTTACGTATTGTTTCCTGTCTTTTGTTGTGTTGAGTTATCGTAATTACATTTACGTTACATTATGCTTTACAATCTCCCCCTGTTTGTTTGTTACGACAAGCAAATCCTTTAAGAGGATAACTCAACTGACACAATGAAAAAGCATACTATTTTAAACAGGAAATAATGCTAAGTACAGTCTGGATTATATCTTACATTT…		FJ149522
BSSR-145	p4	(TCTG)3	12	210	221	ACATGTTATCATAGTTTGGGTTAGGG	ATGCAAATAGAGGTTCACAGCAGTAT	54	202	FJ149547	CTAGCTTTTGCTTACTTGTATTTCTGAGATTGCATTATTGCAATCTTCTGCTATCAGTAATGCCATCTCATTGTGCATTAGCATTGTTAAGTAACCGGTTCTTCTAAAACCTTAATGTTGTTATATCTGCTGGTTAACATGTTATCATAGTTTGGGTTAGGGAGGGGCCTCTGGTTGAGTCCTCCCACCTGCCATTATTAAATAAATTATCTGTCTGTCTGGTTCAATCGTACGATTGAGGGGAAGTGTTGAATAATATAAGATTCGTCTGACGCCTTATGTTATTAGCTGAGCTGGTTACTTAACAAGCATATACTGCTGTGAACCTCTATTTGCATTGTTTTTTTTTTCTT		FJ149547
BSSR-146	p3	(AGA)4	12	97	108	GAGGTCCTTGCATAATTCATTGTT	GTACTTGTCTTCAGTGTGCGTTAAAA	53	183	FJ149613	AATTGTGTCTGCCCTATTATCATTGATGTTCAAACGAGACAATCCACGTTCCGCCACACCAACTGAGGTCCTTGCATAATTCATTGTTCCGGAATCAGAAGAAGAAGATGAATCCATTGCTTCCTTATGAGCTTTAGAATGTGTTTGCTTATACGCGATCCAAGTACCTGAAATAAATAAAGGAAGAAAAGTGAGAAGAGAATACAATCCTAGTCCGTGAATTTTAACGCACACTGAAGACAAGTACGTAAACTAATTAATTAACACCGAGTCCCCGGCAGCGGCGCCAAAAACTTGTTCGCAAAAATCTACACGCAAGCGCACGTGATCACAAGTAATATATTAAGTTCGATCCCCCAGAGACTGGTGAATTAAGAATACGCTCCTATGCAACAATGT…		FJ149613

## Sheet: Table S2 - Performance in F2s 
Table S2 - Performance of GSSRs and BSSRs in subsets of 7 carrot F2 mapping populations
	POPULATIONS							SUMMARY						Polymorphic Index (PI)	PCR success
GSSR	1	2	3	4	5	6	7	N	nd	M	D	C	?	[2Cs+Ds / (7-nd)x2] x100	rate (%)		REFERENCES
1	D	M	M	M	M	M	M	0	0	6	1	0	0	7.14286	100		C = Codominant
2	M	N	N	N	N	M	M	4	0	3	0	0	0	0	42.8571		D = Dominant
3	D	C	C	D	C	M	C	0	0	1	2	4	0	71.4286	100		M = Monomorphic
4	C	C	M	M	C	C	C	0	0	2	0	5	0	71.4286	100		N = No amplification product
5	D	C	M	D	M	M	D	0	0	3	3	1	0	35.7143	100		? = Ambigous data
6	C	C	C	C	C	C	D	0	0	0	1	6	0	92.8571	100		nd = No data available
7	C	D	M	M	N	C	M	1	0	3	1	2	0	35.7143	85.7143
8	?	C	?	M	N	M	nd	1	1	2	0	1	2	16.6667	83.3333
9	?	C	M	C	C	M	C	0	0	2	0	4	1	57.1429	100		MAPPING POPULATIONS
10	M	M	M	M	M	M	M	0	0	7	0	0	0	0	100		F2 Mapping populations	Pedrigree	Phenotypic segregating traits of interest	Reference
11	M	D	D	D	M	M	D	0	0	3	4	0	0	28.5714	100		1.	B493 x QAL	QTL for carotenoid accumulation	Just 2004, Just et al. (2007)
12	C	D	M	D	M	M	M	0	0	4	2	1	0	28.5714	100				(22 structural carotenoid genes mapped)	Just et al. (2009)
13	M	M	M	N	M	M	M	1	0	6	0	0	0	0	85.7143		2.	HCM x Brasilia	QTL for carotenoid accumulation	Santos and Simon (2002)
14	C	C	N	C	M	M	C	1	0	2	0	4	0	57.1429	85.7143		3.	B9304 x YC7262	Y2 - Differential xylem/phloem carotene levels	Vivek and Simon (1999)
15	D	N	D	N	M	M	N	3	0	2	2	0	0	14.2857	57.1429				Rs - Sugar type (reducing/non-reducing) in roots
16	C	C	C	M	C	M	C	0	0	2	0	5	0	71.4286	100				P1 – Purple/yellow pigment accumulation in roots
17	C	D	M	M	C	C	C	0	0	2	1	4	0	64.2857	100		4.	Biennial5 x Criolla INTA	Vern – Vernalization requirement	Unpublished
18	?	D	C	M	M	M	C	0	0	3	1	2	1	35.7143	100				Rf1 - Fertility Restoration
19	C	D	M	C	M	C	D	0	0	2	2	3	0	57.1429	100		5.	70349	Y2 - Differential xylem/phloem carotene levels
20	M	N	N	C	D	N	M	3	0	2	1	1	0	21.4286	57.1429			[(SNts x Camberly) x	Rs - Sugar type (reducing/non-reducing) in roots	Unpublished
21	D	D	M	M	N	M	M	1	0	4	2	0	0	14.2857	85.7143			(Turkish x 2566B)]	P1 - Purple/yellow pigment accumulation in roots
22	?	D	C	D	D	M	M	0	0	2	3	1	1	35.7143	100				P2 – Purple/green petiole
23	N	N	N	N	N	N	N	7	0	0	0	0	0	0	0		5.	10117	Y2 - Differential xylem/phloem carotene levels
24	M	C	M	N	C	C	M	1	0	3	0	3	0	42.8571	85.7143			(PI173687xB10138) x	P1 - Purple/yellow pigment accumulation in roots	Unpublished
25	?	M	?	M	M	C	N	1	0	3	0	1	2	14.2857	85.7143			(PI173687xB493)
26	M	M	M	nd	M	M	M	0	1	6	0	0	0	0	100		7.	(PingDing x YC7262) x	MJ2 - Resistance to Meloidogyne javanica	Unpublished
27	?	M	C	N	C	M	M	1	0	3	0	2	1	28.5714	85.7143			8542
28	D	M	M	N	M	D	M	1	0	4	2	0	0	14.2857	85.7143
29	C	M	C	N	M	C	D	1	0	2	1	3	0	50	85.7143
30	N	N	N	M	M	N	N	5	0	2	0	0	0	0	28.5714
31	C	D	D	C	C	C	M	0	0	1	2	4	0	71.4286	100
32	C	M	D	N	C	M	M	1	0	3	1	2	0	35.7143	85.7143
33	?	N	N	N	M	N	N	5	0	1	0	0	1	0	28.5714
34	N	N	N	N	M	M	N	5	0	2	0	0	0	0	28.5714
35	C	D	C	nd	D	M	M	0	1	2	2	2	0	50	100
36	M	D	C	N	D	C	N	2	0	1	2	2	0	42.8571	71.4286
37	M	N	M	M	M	C	M	1	0	5	0	1	0	14.2857	85.7143
38	M	D	N	M	M	M	M	1	0	5	1	0	0	7.14286	85.7143
39	C	N	C	M	?	C	M	1	0	2	0	3	1	42.8571	85.7143
40	M	M	C	D	M	M	M	0	0	5	1	1	0	21.4286	100
42	C	M	M	M	M	M	C	0	0	5	0	2	0	28.5714	100
43	M	M	M	M	M	M	M	0	0	7	0	0	0	0	100
44	?	M	C	nd	D	C	C	0	1	1	1	3	1	58.3333	100
45	M	M	M	N	C	M	M	1	0	5	0	1	0	14.2857	85.7143
46	M	M	C	C	D	M	M	0	0	4	1	2	0	35.7143	100
47	N	M	M	N	M	N	M	3	0	4	0	0	0	0	57.1429
48	D	M	M	N	C	M	M	1	0	4	1	1	0	21.4286	85.7143
49	?	D	M	D	D	M	M	0	0	3	3	0	1	21.4286	100
50	N	N	N	N	N	N	N	7	0	0	0	0	0	0	0
51	N	N	D	N	D	N	M	4	0	1	2	0	0	14.2857	42.8571
52	N	M	D	N	N	N	nd	4	1	1	1	0	0	8.33333	33.3333
53	N	N	M	nd	M	M	N	3	1	3	0	0	0	0	50
54	N	M	M	C	C	M	M	1	0	4	0	2	0	28.5714	85.7143
55	M	N	C	M	N	C	M	2	0	3	0	2	0	28.5714	71.4286
56	M	M	M	nd	M	M	M	0	1	6	0	0	0	0	100
57	?	M	D	C	M	D	D	0	0	2	3	1	1	35.7143	100
58	M	M	M	M	M	C	M	0	0	6	0	1	0	14.2857	100
59	M	M	C	D	M	M	M	0	0	5	1	1	0	21.4286	100
60	M	M	M	N	M	M	M	1	0	6	0	0	0	0	85.7143
61	M	M	M	D	M	M	M	0	0	6	1	0	0	7.14286	100
62	M	M	M	D	C	M	M	0	0	5	1	1	0	21.4286	100
63	D	M	M	D	C	M	M	0	0	4	2	1	0	28.5714	100
64	M	M	M	N	D	C	D	1	0	3	2	1	0	28.5714	85.7143
65	C	D	M	M	M	M	M	0	0	5	1	1	0	21.4286	100
66	?	M	N	C	M	D	M	1	0	3	1	1	1	21.4286	85.7143
67	M	M	M	M	M	M	M	0	0	7	0	0	0	0	100
68	M	M	M	M	D	M	D	0	0	5	2	0	0	14.2857	100
69	D	C	M	D	M	M	M	0	0	4	2	1	0	28.5714	100
70	M	D	M	nd	?	C	M	0	1	3	1	1	1	25	100
71	?	M	C	M	C	N	M	1	0	3	0	2	1	28.5714	85.7143
72	N	M	C	M	M	N	M	2	0	4	0	1	0	14.2857	71.4286
73	D	N	D	nd	C	M	M	1	1	2	2	1	0	33.3333	83.3333
74	M	M	M	M	M	C	M	0	0	6	0	1	0	14.2857	100
75	D	M	M	M	M	M	M	0	0	6	1	0	0	7.14286	100
76	M	M	C	M	M	M	M	0	0	6	0	1	0	14.2857	100
77	M	M	M	N	C	N	M	2	0	4	0	1	0	14.2857	71.4286
78	?	M	N	nd	N	N	M	3	1	2	0	0	1	0	50
79	M	M	N	M	N	M	N	3	0	4	0	0	0	0	57.1429
80	M	M	M	D	M	C	M	0	0	5	1	1	0	21.4286	100
81	D	M	M	D	M	M	D	0	0	4	3	0	0	21.4286	100
82	C	M	M	nd	M	M	M	0	1	5	0	1	0	16.6667	100
83	M	M	M	M	M	M	M	0	0	7	0	0	0	0	100
84	M	M	D	M	D	C	M	0	0	4	2	1	0	28.5714	100
85	C	D	C	C	C	C	C	0	0	0	1	6	0	92.8571	100
86	M	M	N	N	N	M	M	3	0	4	0	0	0	0	57.1429
87	?	M	M	M	M	M	M	0	0	6	0	0	1	0	100
88	C	M	M	D	D	M	M	0	0	4	2	1	0	28.5714	100
89	?	M	M	M	M	M	M	0	0	6	0	0	1	0	100
90	C	M	M	C	M	M	M	0	0	5	0	2	0	28.5714	100
91	D	D	C	C	C	M	C	0	0	1	2	4	0	71.4286	100
92	D	D	M	nd	D	M	D	0	1	2	4	0	0	33.3333	100
93	M	D	M	D	C	C	D	0	0	2	3	2	0	50	100
94	D	D	N	M	M	M	D	1	0	3	3	0	0	21.4286	85.7143
95	M	N	M	N	M	N	D	3	0	3	1	0	0	7.14286	57.1429
96	C	D	M	C	M	C	M	0	0	3	1	3	0	50	100
97	M	D	M	M	C	M	D	0	0	4	2	1	0	28.5714	100
98	D	D	M	D	C	C	M	0	0	2	3	2	0	50	100
99	N	N	N	D	N	N	N	6	0	0	1	0	0	7.14286	14.2857
100	M	M	M	N	M	M	M	1	0	6	0	0	0	0	85.7143
101	C	N	M	nd	N	M	M	2	1	3	0	1	0	16.6667	66.6667
102	M	D	M	nd	M	M	M	0	1	5	1	0	0	8.33333	100
103	M	M	C	C	M	M	M	0	0	5	0	2	0	28.5714	100
104	M	M	C	D	C	C	D	0	0	2	2	3	0	57.1429	100
105	M	M	M	M	M	M	M	0	0	7	0	0	0	0	100
106	M	M	M	M	M	M	M	0	0	7	0	0	0	0	100
107	C	M	C	C	C	C	D	0	0	1	1	5	0	78.5714	100
108	M	D	M	M	M	M	M	0	0	6	1	0	0	7.14286	100
109	D	D	N	D	M	M	N	2	0	2	3	0	0	21.4286	71.4286
110	M	N	N	M	M	N	N	4	0	3	0	0	0	0	42.8571
111	M	C	M	C	D	M	C	0	0	3	1	3	0	50	100
112	C	D	N	M	N	C	M	2	0	2	1	2	0	35.7143	71.4286
113	?	M	M	M	M	M	M	0	0	6	0	0	1	0	100
114	D	D	M	N	C	M	D	1	0	2	3	1	0	35.7143	85.7143
115	M	N	M	nd	D	M	N	2	1	3	1	0	0	8.33333	66.6667
116	?	C	D	N	N	D	N	3	0	0	2	1	1	28.5714	57.1429
117	M	M	M	M	M	M	M	0	0	7	0	0	0	0	100
118	D	M	D	M	M	M	M	0	0	5	2	0	0	14.2857	100
119	C	M	C	M	M	C	M	0	0	4	0	3	0	42.8571	100
120	M	D	N	N	M	M	D	2	0	3	2	0	0	14.2857	71.4286
121	?	N	M	nd	M	N	M	2	1	3	0	0	1	0	66.6667
122	M	M	M	C	M	C	M	0	0	5	0	2	0	28.5714	100
123	M	M	M	D	D	D	N	1	0	3	3	0	0	21.4286	85.7143
124	C	D	M	M	C	C	M	0	0	3	1	3	0	50	100
125	C	M	M	M	?	M	M	0	0	5	0	1	1	14.2857	100
126	M	M	M	nd	C	N	M	1	1	4	0	1	0	16.6667	83.3333
127	C	N	M	N	C	C	M	2	0	2	0	3	0	42.8571	71.4286
128	N	M	M	M	M	M	M	1	0	6	0	0	0	0	85.7143
129	M	N	C	N	N	C	N	4	0	1	0	2	0	28.5714	42.8571
130	M	D	M	M	M	M	M	0	0	6	1	0	0	7.14286	100
131	M	M	M	N	M	C	N	2	0	4	0	1	0	14.2857	71.4286
132	M	M	M	nd	M	C	M	0	1	5	0	1	0	16.6667	100
133	N	D	D	C	N	D	N	3	0	0	3	1	0	35.7143	57.1429
135	M	M	M	M	M	M	M	0	0	7	0	0	0	0	100
136	M	M	M	M	M	M	M	0	0	7	0	0	0	0	100
137	M	M	M	M	M	C	M	0	0	6	0	1	0	14.2857	100
138	M	D	C	C	C	C	D	0	0	1	2	4	0	71.4286	100
139	C	M	C	D	D	C	M	0	0	2	2	3	0	57.1429	100
140	M	N	C	C	C	N	M	2	0	2	0	3	0	42.8571	71.4286
141	D	N	M	M	M	M	M	1	0	5	1	0	0	7.14286	85.7143
142	N	N	C	N	C	N	M	4	0	1	0	2	0	28.5714	42.8571
143	D	D	M	nd	M	N	D	1	1	2	3	0	0	25	83.3333
144	M	N	M	M	M	M	M	1	0	6	0	0	0	0	85.7143
145	M	N	N	N	N	N	N	6	0	1	0	0	0	0	14.2857
146	D	N	M	N	M	M	M	2	0	4	1	0	0	7.14286	71.4286
147	M	N	N	M	M	C	M	2	0	4	0	1	0	14.2857	71.4286
148	C	N	M	M	C	N	M	2	0	3	0	2	0	28.5714	71.4286
149	C	N	C	N	M	M	M	2	0	3	0	2	0	28.5714	71.4286
150	M	M	M	M	M	M	M	0	0	7	0	0	0	0	100
151	?	D	M	nd	M	M	M	0	1	4	1	0	1	8.33333	100
152	M	N	M	D	D	C	M	1	0	3	2	1	0	28.5714	85.7143
153	M	M	C	N	D	C	M	1	0	3	1	2	0	35.7143	85.7143
154	C	D	M	M	C	M	D	0	0	3	2	2	0	42.8571	100
155	D	N	N	N	N	N	M	5	0	1	1	0	0	7.14286	28.5714
156	M	N	N	nd	N	M	M	3	1	3	0	0	0	0	50
157	N	N	N	N	N	N	M	6	0	1	0	0	0	0	14.2857
158	?	N	D	M	N	C	M	2	0	2	1	1	1	21.4286	71.4286
BSSR	1	2	3	4	5	6	7	N	nd	M	D	C	?	PI	success %
1	M	M	M	M	M	M	M	0	0	7	0	0	0	0	100
3	C	C	M	N	M	M	D	1	0	3	1	2	0	35.7143	85.7143
4	M	C	M	M	M	N	M	1	0	5	0	1	0	14.2857	85.7143
5	D	M	M	M	M	M	M	0	0	6	1	0	0	7.14286	100
6	M	M	M	M	M	M	M	0	0	7	0	0	0	0	100
7	N	N	N	M	D	N	N	5	0	1	1	0	0	7.14286	28.5714
8	N	M	M	M	M	C	C	1	0	4	0	2	0	28.5714	85.7143
9	M	M	D	M	M	N	M	1	0	5	1	0	0	7.14286	85.7143
10	?	M	D	D	M	M	M	0	0	4	2	0	1	14.2857	100
11	M	M	M	D	M	M	M	0	0	6	1	0	0	7.14286	100
12	M	C	M	M	M	M	M	0	0	6	0	1	0	14.2857	100
13	?	M	C	M	M	C	M	0	0	4	0	2	1	28.5714	100
14	M	M	N	M	M	M	M	1	0	6	0	0	0	0	85.7143
15	M	M	M	N	C	N	C	2	0	3	0	2	0	28.5714	71.4286
16	M	M	N	M	D	M	C	1	0	4	1	1	0	21.4286	85.7143
18	?	nd	M	M	M	M	D	0	1	4	1	0	1	8.33333	100
19	?	nd	N	N	D	D	D	2	1	0	3	0	1	25	66.6667
20	N	nd	N	?	D	D	N	3	1	0	2	0	1	16.6667	50
21	C	nd	M	M	M	M	M	0	1	5	0	1	0	16.6667	100
22	C	C	N	N	M	D	C	2	0	1	1	3	0	50	71.4286
23	M	M	N	M	M	M	M	1	0	6	0	0	0	0	85.7143
24	M	D	D	M	M	M	M	0	0	5	2	0	0	14.2857	100
25	M	M	M	M	M	M	M	0	0	7	0	0	0	0	100
26	M	N	D	M	M	M	M	1	0	5	1	0	0	7.14286	85.7143
27	N	N	N	N	M	M	C	4	0	2	0	1	0	14.2857	42.8571
28	M	M	M	M	C	M	M	0	0	6	0	1	0	14.2857	100
29	M	M	M	M	D	M	M	0	0	6	1	0	0	7.14286	100
30	M	M	M	M	M	M	M	0	0	7	0	0	0	0	100
31	M	M	M	M	M	M	M	0	0	7	0	0	0	0	100
32	M	M	M	M	M	M	M	0	0	7	0	0	0	0	100
33	M	M	M	N	D	M	C	1	0	4	1	1	0	21.4286	85.7143
34	C	?	M	?	?	M	M	0	0	3	0	1	3	14.2857	100
35	M	M	M	N	M	M	M	1	0	6	0	0	0	0	85.7143
36	N	N	N	M	?	N	M	4	0	2	0	0	1	0	42.8571
37	M	M	M	M	M	N	M	1	0	6	0	0	0	0	85.7143
38	M	M	M	N	M	C	M	1	0	5	0	1	0	14.2857	85.7143
39	?	C	M	M	?	D	D	0	0	2	2	1	2	28.5714	100
40	M	M	M	M	M	M	M	0	0	7	0	0	0	0	100
41	M	M	M	M	M	D	M	0	0	6	1	0	0	7.14286	100
42	M	M	M	M	M	M	M	0	0	7	0	0	0	0	100
43	D	C	C	M	M	M	D	0	0	3	2	2	0	42.8571	100
44	M	M	M	M	M	M	M	0	0	7	0	0	0	0	100
45	M	M	M	M	M	M	M	0	0	7	0	0	0	0	100
46	M	M	M	M	M	M	M	0	0	7	0	0	0	0	100
47	M	M	N	M	M	N	N	3	0	4	0	0	0	0	57.1429
48	M	M	M	D	?	M	M	0	0	5	1	0	1	7.14286	100
49	M	M	D	M	M	M	M	0	0	6	1	0	0	7.14286	100
50	M	M	M	M	M	M	M	0	0	7	0	0	0	0	100
51	M	M	N	N	M	M	M	2	0	5	0	0	0	0	71.4286
52	M	C	M	M	M	C	D	0	0	4	1	2	0	35.7143	100
53	?	?	M	M	M	M	M	0	0	5	0	0	2	0	100
54	?	M	M	C	M	M	M	0	0	5	0	1	1	14.2857	100
55	M	D	D	M	M	M	D	0	0	4	3	0	0	21.4286	100
56	M	M	N	nd	N	N	N	4	1	2	0	0	0	0	33.3333
57	M	?	M	M	M	D	M	0	0	5	1	0	1	7.14286	100
58	M	M	M	N	M	M	M	1	0	6	0	0	0	0	85.7143
59	M	M	M	M	M	M	M	0	0	7	0	0	0	0	100
60	M	M	M	M	M	M	M	0	0	7	0	0	0	0	100
61	M	M	M	M	M	M	M	0	0	7	0	0	0	0	100
62	M	nd	N	D	M	M	M	1	1	4	1	0	0	8.33333	83.3333
63	M	M	D	M	N	M	M	1	0	5	1	0	0	7.14286	85.7143
64	M	M	M	M	D	M	M	0	0	6	1	0	0	7.14286	100
65	M	M	N	M	M	M	M	1	0	6	0	0	0	0	85.7143
66	M	M	M	M	M	M	M	0	0	7	0	0	0	0	100
67	M	N	N	?	M	C	D	2	0	2	1	1	1	21.4286	71.4286
68	?	N	M	M	M	N	M	2	0	4	0	0	1	0	71.4286
69	M	M	M	M	M	M	M	0	0	7	0	0	0	0	100
70	M	M	M	M	M	M	M	0	0	7	0	0	0	0	100
71	M	M	M	M	M	M	M	0	0	7	0	0	0	0	100
72	M	nd	M	M	M	D	M	0	1	5	1	0	0	8.33333	100
73	?	M	M	C	M	M	M	0	0	5	0	1	1	14.2857	100
74	M	M	M	M	M	M	M	0	0	7	0	0	0	0	100
75	M	M	M	M	M	M	M	0	0	7	0	0	0	0	100
76	C	D	D	?	D	M	D	0	0	1	4	1	1	42.8571	100
77	M	M	N	M	M	M	M	1	0	6	0	0	0	0	85.7143
78	N	N	M	?	M	C	D	2	0	2	1	1	1	21.4286	71.4286
79	N	N	N	?	N	N	M	5	0	1	0	0	1	0	28.5714
80	M	N	D	?	M	M	M	1	0	4	1	0	1	7.14286	85.7143
81	M	M	N	M	D	M	M	1	0	5	1	0	0	7.14286	85.7143
82	M	M	N	?	M	C	M	1	0	4	0	1	1	14.2857	85.7143
83	?	N	N	N	M	N	N	5	0	1	0	0	1	0	28.5714
84	M	N	N	N	M	M	M	3	0	4	0	0	0	0	57.1429
85	?	N	N	M	m	M	M	2	0	4	0	0	1	0	71.4286
86	M	M	N	M	M	M	M	1	0	6	0	0	0	0	85.7143
87	?	M	M	M	M	M	M	0	0	6	0	0	1	0	100
88	C	?	M	C	M	M	M	0	0	4	0	2	1	28.5714	100
89	M	C	C	M	C	M	C	0	0	3	0	4	0	57.1429	100
90	M	M	C	M	M	M	M	0	0	6	0	1	0	14.2857	100
91	M	M	M	M	M	M	M	0	0	7	0	0	0	0	100
92	M	M	M	D	M	M	M	0	0	6	1	0	0	7.14286	100
93	M	?	D	M	M	M	C	0	0	4	1	1	1	21.4286	100
94	C	?	D	N	M	M	C	1	0	2	1	2	1	35.7143	85.7143
95	M	M	M	M	M	M	M	0	0	7	0	0	0	0	100
96	M	N	M	M	M	M	M	1	0	6	0	0	0	0	85.7143
97	M	M	C	N	M	M	M	1	0	5	0	1	0	14.2857	85.7143
98	N	N	N	N	N	M	N	6	0	1	0	0	0	0	14.2857
99	C	C	M	M	M	M	M	0	0	5	0	2	0	28.5714	100
100	M	M	M	M	M	M	M	0	0	7	0	0	0	0	100
101	N	N	N	M	N	N	M	5	0	2	0	0	0	0	28.5714
102	M	N	M	M	M	M	M	1	0	6	0	0	0	0	85.7143
103	M	M	M	M	M	M	M	0	0	7	0	0	0	0	100
104	M	M	M	M	M	M	M	0	0	7	0	0	0	0	100
105	N	N	N	C	M	N	D	4	0	1	1	1	0	21.4286	42.8571
106	M	M	M	N	M	M	M	1	0	6	0	0	0	0	85.7143
107	M	M	N	M	M	M	D	1	0	5	1	0	0	7.14286	85.7143
108	?	N	D	M	M	M	M	1	0	4	1	0	1	7.14286	85.7143
109	?	M	C	M	M	M	N	1	0	4	0	1	1	14.2857	85.7143
110	M	N	M	M	C	M	M	1	0	5	0	1	0	14.2857	85.7143
111	M	M	M	M	M	M	M	0	0	7	0	0	0	0	100
112	M	D	D	M	M	M	N	1	0	4	2	0	0	14.2857	85.7143
113	M	M	M	M	M	M	M	0	0	7	0	0	0	0	100
114	C	C	M	M	C	M	D	0	0	3	1	3	0	50	100
115	M	M	D	M	N	M	M	1	0	5	1	0	0	7.14286	85.7143
116	M	M	N	M	M	M	M	1	0	6	0	0	0	0	85.7143
117	M	M	M	M	M	N	N	2	0	5	0	0	0	0	71.4286
118	M	D	M	M	M	M	M	0	0	6	1	0	0	7.14286	100
119	M	M	M	M	M	M	M	0	0	7	0	0	0	0	100
120	M	M	M	M	M	M	M	0	0	7	0	0	0	0	100
121	M	M	M	M	N	M	M	1	0	6	0	0	0	0	85.7143
122	N	N	M	N	M	M	M	3	0	4	0	0	0	0	57.1429
123	M	M	M	M	M	M	M	0	0	7	0	0	0	0	100
124	M	M	C	M	M	M	M	0	0	6	0	1	0	14.2857	100
125	C	M	M	N	M	M	D	1	0	4	1	1	0	21.4286	85.7143
126	?	?	M	M	C	M	C	0	0	3	0	2	2	28.5714	100
127	M	?	M	?	C	D	M	0	0	3	1	1	2	21.4286	100
128	M	C	C	M	C	M	N	1	0	3	0	3	0	42.8571	85.7143
129	?	C	M	M	C	M	M	0	0	4	0	2	1	28.5714	100
130	M	M	M	M	C	N	M	1	0	5	0	1	0	14.2857	85.7143
131	M	M	C	?	N	N	C	2	0	2	0	2	1	28.5714	71.4286
132	M	M	C	N	M	M	C	1	0	4	0	2	0	28.5714	85.7143
133	M	N	M	M	M	M	M	1	0	6	0	0	0	0	85.7143
134	M	M	M	N	M	M	D	1	0	5	1	0	0	7.14286	85.7143
135	N	N	N	M	N	N	N	6	0	1	0	0	0	0	14.2857
136	N	N	M	N	N	N	N	6	0	1	0	0	0	0	14.2857
137	M	M	M	M	M	M	M	0	0	7	0	0	0	0	100
138	M	M	M	M	M	C	M	0	0	6	0	1	0	14.2857	100
139	M	M	M	M	M	M	M	0	0	7	0	0	0	0	100
140	M	C	M	N	M	C	M	1	0	4	0	2	0	28.5714	85.7143
141	M	M	M	M	M	N	M	1	0	6	0	0	0	0	85.7143
142	M	M	M	M	M	M	M	0	0	7	0	0	0	0	100
143	M	M	C	M	C	M	D	0	0	4	1	2	0	35.7143	100
144	M	M	M	M	M	M	M	0	0	7	0	0	0	0	100
145	M	M	M	M	M	N	M	1	0	6	0	0	0	0	85.7143
146	M	M	M	M	M	M	M	0	0	7	0	0	0	0	100
Summary statistics
	POPULATION
	1	2	3	4	5	6	7	Σ all pop.
Total C	41	25	42	25	45	50	24	252
% C	13.6667	8.33333	14	8.33333	15	16.6667	8
Total D	25	41	27	28	28	14	37	200
% D	8.33333	13.6667	9	9.33333	9.33333	4.66667	12.3333
Sum C+D	66	66	69	53	73	64	61	452
% C+D	22	22	23	17.6667	24.3333	21.3333	20.3333
Total M	170	161	176	158	188	192	205	1250
% M	56.6667	53.6667	58.6667	52.6667	62.6667	64	68.3333
Total N	28	59	53	59	32	44	32	307
% N	9.33333	19.6667	17.6667	19.6667	10.6667	14.6667	10.6667
Total ?	36	8	2	10	7	0	0	63
% ?	12	2.66667	0.666667	3.33333	2.33333	0	0
Total nd	0	6	0	20	0	0	2	28
% nd	0	2	0	6.66667	0	0	0.666667

## Sheet: Table S3 - Apiaceae accs. 
Table S3 - Accessions used for evaluating carrot SSR marker transferability to other Apiaceae
Reference #	Genus	species	Common name	Variety or cultivar	Chromosome # (2n)	Origin	Seed source
1	Daucus	carota ssp. sativus	cultivated carrot	B493	18	USDA	USDA
2	Daucus	carota ssp. sativus	cultivated carrot	De Guerande	18	Commercial Seed Company	Vilmorin
3	Daucus	carota ssp. sativus	cultivated carrot	Champ Scarlet Horn	18	Great Britain	Institute of Horticultural Research (formerly NVRS)
4	Daucus	carota ssp. sativus	cultivated carrot	Danvers 126	18	Commercial Seed Company	Alf. Christianson
5	Daucus	carota ssp. sativus	cultivated carrot	Autumn King	18	Commercial Seed Company	Crookham
6	Daucus	carota ssp. sativus	cultivated carrot	Imperator Long Type	18	Commercial Seed Company	Sun NSL
7	Daucus	carota ssp. sativus	cultivated carrot	De La Halle (Nts)	18	Fance	Institute of Horticultural Research (formerly NVRS)
8	Daucus	carota ssp. carota	wild carrot	Queen Annes Lace (QAL)	18	USDA	USDA
9	Daucus	muricatus			20
10	Daucus	glochidiatus			44	Australia	Horticultural Research Institute (HRI)
11	Daucus	broteri			20	Turkey, Mugla	Ames 25834 (increased BP73001)
12	Daucus	crinitus			22	Portugal, Guarda	PI 652413
13	Daucus	littoralis			20	Israel	Horticultural Research Institute (HRI)
14	Daucus	capillifolius			18	Libya, North West of Yafran, Tripolitania	Horticultural Research Institute (HRI)
15	Daucus	aureus			22	Israel	PI 295854
16	Daucus	guttatus			20	Greece, Peloponnese	Ames 25598
17	Orlaya	grandiflora	White lace flower		20	Commercial Seed Company	Thompson & Morgan
18	Coriandrum	sativum	cilantro	SlowBolt	22	Commercial Seed Company	Seeds of Change
19	Pimpinella	anisum	anise		20	Bulgaria, Plovdiv	PI 649493
20	Apium	graveolens	celery	Tall Utah #5270 R Imp.	22	Commercial Seed Company	Ferry Morse
21	Petroselinum	crispum	parsley	Hamburg Turnip Rooted	22	Commercial Seed Company	Northrup King
22	Petroselinum	crispum	parsley	Italian	22	Commercial Seed Company	Burpee
23	Eryngium	planum			16	Hungary	PI 654442

## Sheet: Table S4 - SSRs transferability
Table S4 - Potential transferability of SSR markers across Apiaceae accessions
SSR ID	D. carota ssp. sativa - B493 [1]	D. carota ssp. sativa - De Guerande [2]	D. carota ssp. sativa - Champ Scarlet Horn [3]	D. carota ssp. sativa - Danvers 126 [4]	D. carota ssp. sativa - Autumn King [5]	D. carota ssp. sativa - Imperator Long type [6]	D. carota ssp. sativa - De La Halle (Nts) [7]	D. carota ssp. carota - QAL [8]	D. muricatus [9]	D.glochidatus [10]	D. broteri [11]	D. crinitus [12]	D. littoralis [13]	D. capillifolius [14]	D. aureus [15]	D. guttatus [16]	Orlaya grandiflora [17]	Coriandrum sativum (cilantro) [18]	Pimpinella anisum (anise) [19]	Apium graveolens (celery) [20]	Petroselinum crispum (root parsley) [21]	Petroselinum crispum (Italian parsley) [22]	Eryngium planum [23]	# of different alleles among non-carrot species*	# of different alleles among non-Daucus species*
GSSR-1	-	+	+	+	+	+	+	+	+	+	+	+	+	+	+	-	-	-	-	-	-	+	-	6	1	REFERENCES
GSSR-2	+	+	-	?	-	-	?	+	?	-	-	-	-	-	?	-	-	-	-	-	-	-	-	0	0	[ref. #] Accessions reference number according to Supplemental Table 3 and to their order in Figure 2
GSSR-3	+	+	+	+	+	+	+	-	-	+	-	-	-	+	-	-	+	-	-	-	-	-	-	3	1	"+" PCR product of ~ expected length
GSSR-4	+	+	+	+	+	+	+	+	+	+	+	+	+	+	?	+	+	+	+	+	+	+	+	4	2	"-" No amplification product
GSSR-5	+	+	+	+	+	+	+	+	+	+	+	+	+	+	+	+	+	+	+	+	+	+	+	8	4	? = Ambigous data
GSSR-6	+	+	+	+	+	+	+	+	+	+	+	+	+	+	+	-	-	-	-	-	-	-	-	4	0	nd = No data available
GSSR-7	+	+	+	+	+	+	+	+	+	+	-	+	+	+	+	+	+	-	-	+	-	-	-	4	2	* Alleles/amplicons were considered different if they varied in length, as judged from analysis of agarose gel images
GSSR-8	-	+	+	-	+	+	+	+	-	+	-	-	-	-	-	+	nd	-	-	nd	nd	nd	-	2	0	(the category "non-carrot species" also include non-Daucus taxa)
GSSR-9	+	+	+	+	+	+	+	+	-	+	+	+	-	+	-	+	-	-	-	+	-	-	-	6	1
GSSR-10	+	+	+	+	+	+	+	+	+	+	+	+	+	+	+	+	+	+	+	+	+	+	+	2	2
GSSR-11	+	+	+	+	+	-	+	+	+	+	+	-	+	+	+	+	+	-	-	-	-	-	-	5	2
GSSR-12	+	+	+	+	+	+	+	+	-	+	+	-	-	+	-	+	-	-	-	-	-	-	-	4	0
GSSR-13	+	+	+	+	+	+	+	+	-	-	-	-	-	-	-	-	-	-	-	-	-	-	-	0	0
GSSR-14	+	+	+	+	+	+	+	+	-	-	-	-	+	+	+	-	+	-	-	+	+	+	-	5	2
GSSR-15	+	+	+	+	+	+	+	-	-	-	+	-	+	-	+	-	-	-	-	-	-	-	+	3	1
GSSR-16	+	+	+	+	+	+	+	+	-	+	+	-	+	+	+	+	+	+	+	+	+	+	+	9	4
GSSR-17	+	+	+	-	+	+	+	+	+	+	+	-	+	+	+	+	-	-	-	-	-	-	-	2	0
GSSR-18	+	+	+	+	+	+	+	+	-	-	+	-	-	+	+	-	+	+	-	+	-	-	-	3	1
GSSR-19	+	+	+	+	+	+	+	+	+	+	-	+	+	+	+	-	-	+	-	-	-	-	-	4	1
GSSR-20	+	+	+	-	+	+	-	+	-	+	+	-	-	+	-	-	-	-	-	-	-	-	-	3	0
GSSR-21	?	+	+	+	+	+	+	-	-	-	-	-	-	+	+	-	-	-	-	-	-	-	-	3	0
GSSR-22	+	+	+	+	+	+	+	+	-	-	+	-	+	+	+	-	-	-	-	-	-	-	-	5	0
GSSR-23	-	+	-	+	-	+	-	-	-	-	-	-	-	-	-	-	-	-	-	-	-	-	-	0	0
GSSR-24	+	+	+	+	+	+	+	+	+	+	+	+	+	+	+	-	+	+	-	-	+	+	+	9	6
GSSR-25	+	+	+	+	+	+	+	+	-	-	-	-	-	-	-	-	-	-	-	-	-	-	-	0	0
GSSR-26	+	+	+	+	+	+	+	-	-	-	-	-	-	+	-	-	-	-	-	-	-	-	-	1	0
GSSR-27	+	+	+	+	+	+	+	+	+	-	+	-	+	-	-	-	-	-	-	-	-	-	-	2	0
GSSR-28	+	-	+	+	+	+	+	+	-	-	-	-	-	-	-	-	-	-	-	-	-	-	-	0	0
GSSR-29	+	+	+	+	+	+	+	+	+	+	+	-	-	-	-	+	-	-	-	-	-	-	-	3	2
GSSR-30	-	-	+	-	-	-	-	-	-	+	-	+	-	+	-	-	-	+	-	-	-	+	+	2	2
GSSR-31	+	+	+	+	+	+	+	+	+	+	-	+	-	+	+	-	-	-	-	-	+	-	-	4	1
GSSR-32	+	+	+	+	+	+	+	+	+	+	+	+	+	+	+	+	+	nd	-	-	-	+	-	5	3
GSSR-33	-	+	-	-	-	-	-	+	-	-	+	+	+	-	-	-	-	-	-	-	-	-	-	1	0
GSSR-34	-	+	+	+	+	+	+	-	-	-	-	-	-	-	-	-	-	-	-	-	-	-	-	0	0
GSSR-35	+	+	+	+	+	+	+	+	+	+	+	+	+	+	+	+	+	+	+	+	+	+	+	7	6
GSSR-36	+	+	+	+	+	+	+	+	-	+	+	nd	-	+	-	-	nd	+	-	-	-	-	nd	3	1
GSSR-37	+	+	+	+	+	+	+	+	+	+	+	+	-	-	+	+	+	+	+	+	+	+	+	1	1
GSSR-38	+	+	+	+	+	+	+	+	-	+	-	-	+	+	+	-	nd	-	-	-	-	-	-	4	0
GSSR-39	+	+	+	+	+	+	+	+	-	+	+	-	-	+	+	-	-	-	-	-	-	-	-	3	0
GSSR-40	+	+	+	+	+	+	+	+	-	+	+	+	+	+	+	+	+	+	+	+	-	+	+	6	4
GSSR-42	+	+	+	+	+	+	+	+	+	+	-	-	-	+	-	-	-	-	-	-	-	-	-	2	0
GSSR-43	+	+	+	+	+	+	+	+	+	+	+	+	+	+	+	-	-	+	+	+	-	nd	nd	7	3
GSSR-44	+	+	+	+	+	+	+	+	+	+	-	-	-	+	+	-	-	-	-	-	-	-	-	5	0
GSSR-45	+	+	+	+	+	+	+	+	-	+	+	-	-	+	-	-	+	-	-	-	-	+	-	2	1
GSSR-46	+	+	+	+	+	+	+	-	+	+	-	-	-	+	+	-	-	-	-	-	-	-	-	3	0
GSSR-47	?	+	+	+	+	+	+	-	+	-	-	-	+	+	+	-	-	-	-	-	-	-	-	3	0
GSSR-48	+	+	+	+	+	+	+	-	+	-	-	-	-	+	+	-	-	+	-	-	-	-	-	4	1
GSSR-49	+	+	+	+	+	+	+	-	-	+	+	-	+	+	-	-	+	+	-	-	-	-	-	7	2
GSSR-50	-	-	-	-	-	-	-	-	-	-	-	-	-	-	-	-	-	-	-	-	-	-	-	0	0
GSSR-51	-	+	+	-	+	+	+	-	-	-	-	+	+	-	+	-	-	-	-	-	-	-	-	2	0
GSSR-52	-	-	-	+	-	+	+	-	-	-	-	-	-	-	-	-	-	-	-	-	-	-	-	0	0
GSSR-53	-	?	?	?	?	?	?	-	?	+	+	-	?	+	?	-	-	-	+	-	-	-	-	3	1
GSSR-54	-	nd	nd	nd	nd	nd	nd	-	+	+	+	-	nd	+	nd	-	-	-	+	-	-	-	+	5	2
GSSR-55	nd	nd	nd	nd	nd	nd	nd	nd	nd	-	+	+	nd	+	nd	-	+	-	-	-	-	-	-	2	1
GSSR-56	+	+	+	+	+	+	+	+	+	+	+	+	+	+	+	-	+	+	-	-	-	-	-	4	2
GSSR-57	-	-	+	+	+	+	+	-	+	+	+	+	-	+	+	-	-	+	-	-	-	-	-	5	1
GSSR-58	+	+	+	+	+	+	+	+	+	+	+	+	+	+	+	+	+	+	-	+	-	+	+	4	3
GSSR-59	+	+	+	+	+	+	+	+	+	+	+	+	+	+	+	-	+	-	-	-	-	+	+	8	5
GSSR-60	+	+	+	+	+	+	+	+	+	+	+	+	-	+	+	-	-	-	-	+	-	-	-	4	1
GSSR-61	+	+	+	+	+	+	+	+	+	+	+	+	+	+	+	+	+	+	-	-	-	-	nd	6	2
GSSR-62	+	+	+	+	+	+	+	+	+	+	+	+	+	+	+	-	+	+	-	+	-	+	+	6	4
GSSR-63	-	+	+	+	+	+	+	+	+	+	+	+	+	+	+	-	+	-	-	-	-	-	+	5	2
GSSR-64	+	+	+	+	+	+	+	+	-	+	+	+	-	+	-	-	+	-	-	+	-	nd	-	2	2
GSSR-65	-	+	+	+	+	+	+	+	+	+	-	+	-	+	+	+	+	+	-	+	+	+	+	3	1
GSSR-66	-	+	+	+	+	+	+	-	-	-	-	-	+	+	+	-	-	+	-	-	-	-	-	2	1
GSSR-67	+	+	+	+	+	+	+	+	+	+	+	+	+	+	-	-	-	+	-	-	-	-	+	2	1
GSSR-68	+	+	+	+	+	+	+	+	+	+	+	+	+	+	+	-	+	-	-	-	-	-	-	3	1
GSSR-69	+	+	+	+	+	+	+	+	-	+	-	+	+	+	+	-	+	+	-	-	-	+	-	5	3
GSSR-70	+	+	-	+	+	+	+	-	+	-	-	+	-	+	+	-	+	-	-	-	-	+	+	2	1
GSSR-71	+	+	+	+	+	+	+	+	-	+	-	-	-	+	-	-	-	-	-	-	-	-	-	2	0
GSSR-72	nd	+	-	+	+	-	+	nd	-	+	-	+	-	+	-	-	+	+	-	-	-	+	-	4	2
GSSR-73	-	+	+	-	+	+	+	+	+	-	+	-	-	-	+	+	-	-	-	-	-	-	-	2	0
GSSR-74	+	+	+	+	+	+	+	+	+	+	+	+	+	+	+	+	+	+	-	+	-	+	+	3	3
GSSR-75	+	+	+	+	+	+	+	+	+	+	+	+	-	+	+	-	+	-	-	+	+	-	-	2	2
GSSR-76	+	+	+	+	+	+	+	+	+	+	+	+	+	+	+	+	+	+	-	-	-	-	-	4	1
GSSR-77	+	+	+	+	+	+	+	+	+	+	+	-	+	+	-	+	-	-	-	-	-	-	-	1	0
GSSR-78	-	-	-	-	-	-	-	+	-	nd	nd	nd	-	nd	-	nd	-	-	-	-	-	-	-	nd	0
GSSR-79	?	?	?	?	?	?	?	?	?	nd	nd	nd	?	nd	?	nd	-	-	-	-	-	-	-	nd	0
GSSR-80	+	+	+	+	-	+	+	+	+	+	-	-	+	+	-	-	-	-	-	-	-	-	-	4	0
GSSR-81	-	+	+	+	+	+	+	+	+	+	+	-	+	+	+	+	-	+	+	+	+	+	-	7	4
GSSR-82	+	+	+	+	+	+	+	+	-	?	?	?	-	?	-	?	?	?	?	?	?	?	?	?	?
GSSR-83	+	+	+	+	+	+	+	+	+	+	+	+	-	+	+	-	-	-	-	+	-	-	-	3	1
GSSR-84	+	+	+	+	+	+	+	+	+	-	+	-	-	+	+	nd	+	+	+	-	-	-	+	5	5
GSSR-85	+	+	+	+	+	+	+	+	+	+	-	+	+	+	+	nd	+	-	+	-	-	-	+	3	2
GSSR-86	+	+	+	+	+	+	+	+	+	+	+	+	-	+	+	nd	-	+	+	-	-	-	-	1	1
GSSR-87	?	?	+	+	+	+	+	?	?	+	+	+	?	+	?	nd	-	+	+	+	-	-	+	4	3
GSSR-88	+	+	+	+	+	+	+	+	-	+	+	+	-	+	-	nd	-	+	+	-	-	+	+	2	2
GSSR-89	+	+	+	+	+	+	+	+	+	+	+	+	-	+	-	-	+	-	+	-	-	-	+	3	2
GSSR-90	+	+	+	+	+	+	+	+	+	+	+	+	+	+	+	+	+	+	+	-	-	-	nd	6	2
GSSR-91	+	+	+	+	+	+	+	+	+	-	-	+	+	+	+	-	-	-	-	nd	-	-	-	3	0
GSSR-92	+	+	+	+	-	+	+	+	-	+	+	+	-	+	-	-	+	+	+	+	-	+	-	2	1
GSSR-93	+	+	+	+	+	+	+	+	+	+	+	+	+	+	+	-	-	-	-	-	-	-	-	?	?
GSSR-94	+	+	+	+	+	+	+	+	-	+	-	+	-	+	-	-	-	-	+	+	-	-	nd	2	1
GSSR-95	+	+	+	+	+	+	+	+	+	+	-	+	-	+	+	-	-	-	-	-	-	+	-	5	1
GSSR-96	+	+	+	+	+	+	+	+	+	+	+	+	+	+	+	+	+	+	+	+	+	+	+	2	2
GSSR-97	+	-	+	+	+	+	+	+	+	+	+	+	+	+	+	+	+	+	+	+	+	+	+	9	5
GSSR-98	+	+	+	+	+	+	+	+	-	+	+	+	+	+	+	-	+	+	+	-	-	+	-	9	3
GSSR-99	-	?	?	?	?	?	?	-	?	+	-	+	?	+	?	-	?	-	-	-	-	-	?	2	?
GSSR-100	+	-	+	+	+	+	+	+	+	+	+	+	+	+	+	+	-	+	+	+	+	+	+	2	2
GSSR-101	+	+	+	+	+	+	+	+	nd	+	+	+	+	+	-	+	+	+	+	+	+	+	-	6	2
GSSR-102	+	+	+	+	+	+	+	+	+	+	-	+	+	+	+	-	-	-	-	-	-	-	-	3	0
GSSR-103	+	+	+	+	+	+	+	+	+	+	+	+	+	+	+	+	-	-	-	-	-	-	-	4	0
GSSR-104	+	+	+	+	+	+	+	+	+	+	+	+	-	+	+	+	-	+	+	+	+	+	-	3	1
GSSR-105	+	+	+	+	+	+	+	+	nd	nd	nd	-	nd	nd	nd	nd	nd	nd	nd	nd	nd	-	nd	nd	nd
GSSR-106	+	+	+	+	+	+	+	+	+	-	-	-	-	-	+	-	-	-	-	-	-	-	+	1	1
GSSR-107	+	+	+	+	+	+	+	+	-	+	+	+	-	+	-	+	+	+	+	+	+	+	+	2	1
GSSR-108	+	+	+	+	+	+	+	+	+	+	+	+	-	+	-	-	+	-	+	+	+	+	-	4	2
GSSR-109	-	-	-	-	+	-	-	+	-	-	-	+	-	-	+	-	-	-	+	-	-	-	-	2	1
GSSR-110	-	-	+	-	-	-	+	-	-	-	-	-	+	-	+	-	-	-	-	-	-	-	-	2	0
GSSR-111	+	+	+	+	+	+	+	+	+	+	+	-	+	+	+	+	+	+	+	+	+	+	-	6	4
GSSR-112	+	+	+	+	+	+	+	+	-	+	-	+	-	+	+	+	+	+	+	+	+	+	+	4	4
GSSR-113	+	+	+	+	+	+	+	+	+	+	+	+	+	+	+	+	+	+	+	+	+	+	+	5	3
GSSR-114	+	+	+	+	+	+	+	+	-	?	?	?	-	?	-	?	?	?	?	?	?	?	?	?	?
GSSR-115	+	+	+	+	+	+	+	+	+	-	-	-	-	-	+	+	-	-	-	-	-	-	-	2	0
GSSR-116	+	+	-	-	-	-	-	+	-	+	+	-	+	+	-	-	-	-	-	-	-	-	-	4	0
GSSR-117	+	+	+	+	+	+	+	+	+	+	+	+	+	+	+	-	-	-	-	-	-	-	-	2	0
GSSR-118	+	+	+	+	+	+	+	+	+	+	+	-	+	-	+	-	-	-	+	-	+	+	-	3	3
GSSR-119	+	+	+	+	+	+	+	+	+	+	+	+	+	+	+	+	+	+	+	-	-	+	nd	6	4
GSSR-120	+	-	+	+	+	-	+	+	-	-	-	+	-	-	-	-	-	-	-	-	-	-	-	1	0
GSSR-121	+	+	+	+	+	+	+	+	+	+	-	-	+	+	+	-	-	-	-	+	+	+	-	7	4
GSSR-122	+	+	+	+	+	+	+	+	+	+	+	-	+	+	+	-	-	-	-	-	-	-	-	3	0
GSSR-123	+	+	+	+	+	+	+	+	+	+	+	+	+	+	-	+	-	-	-	-	-	-	-	3	0
GSSR-124	+	+	+	+	+	+	+	+	+	+	-	+	-	+	+	-	+	-	+	+	+	+	+	6	3
GSSR-125	+	+	+	+	+	+	+	+	+	+	+	+	-	+	-	-	nd	-	-	-	-	nd	nd	4	0
GSSR-126	+	+	+	+	+	+	+	+	+	+	-	+	+	+	+	+	-	-	-	-	-	-	nd	3	0
GSSR-127	+	+	+	+	+	+	+	+	-	?	?	?	-	?	+	?	?	?	?	?	?	?	?	?	?
GSSR-128	-	?	?	?	?	?	?	-	?	+	+	+	?	+	?	+	-	-	+	-	-	-	-	4	1
GSSR-129	+	+	+	+	+	+	+	+	+	?	?	?	-	?	-	?	?	?	?	?	?	?	?	?	?
GSSR-130	+	+	+	+	+	+	+	+	-	nd	+	nd	-	+	+	nd	nd	nd	nd	nd	nd	nd	nd	1	0
GSSR-131	+	+	+	+	+	+	+	+	+	+	+	+	-	+	+	+	+	+	+	+	+	+	-	2	1
GSSR-132	+	+	+	+	+	+	+	+	+	+	+	+	+	+	+	+	+	+	+	+	+	+	+	2	2
GSSR-133	?	+	+	-	+	+	+	?	-	?	?	?	+	?	-	?	?	?	?	?	?	?	?	?	?
GSSR-135	+	+	+	+	+	+	+	+	-	-	-	-	-	+	-	-	-	-	-	-	-	-	-	1	0
GSSR-136	+	+	+	+	+	+	+	+	+	+	+	+	-	+	+	+	+	+	+	+	+	+	+	4	3
GSSR-137	+	+	+	+	+	+	+	+	+	+	+	+	+	+	+	+	-	-	+	+	+	+	+	5	4
GSSR-138	+	+	+	+	+	+	+	+	-	+	+	+	-	+	-	+	+	+	+	+	+	+	+	4	3
GSSR-139	-	+	+	+	-	+	+	+	+	+	+	+	+	+	+	+	+	+	+	+	+	+	+	7	4
GSSR-140	+	+	+	+	+	+	+	+	+	+	+	+	-	+	+	+	+	+	+	+	+	+	+	3	3
GSSR-141	+	+	+	+	+	+	+	+	+	+	+	+	-	+	+	-	+	+	+	+	+	+	+	2	1
GSSR-142	nd	+	+	+	+	+	+	nd	+	-	+	+	+	+	+	+	+	+	+	+	+	+	+	4	4
GSSR-143	+	+	+	+	+	+	+	+	+	+	+	+	+	+	-	+	+	+	+	+	+	+	+	4	3
GSSR-144	+	+	+	+	+	+	+	+	-	+	-	+	-	+	+	-	+	-	+	-	-	-	nd	2	2
GSSR-145	-	+	-	+	-	-	-	-	-	-	-	-	-	-	-	-	-	-	-	-	-	-	-	0	0
GSSR-146	-	-	+	+	+	+	+	+	+	-	+	+	+	+	-	+	+	-	+	+	+	+	-	2	2
GSSR-147	+	-	+	+	+	+	+	+	+	-	-	-	+	-	-	-	-	-	-	-	-	-	-	2	0
GSSR-148	+	+	+	+	-	+	+	+	-	-	-	-	-	+	+	+	-	-	nd	nd	nd	nd	-	2	0
GSSR-149	+	+	+	+	+	+	+	+	+	+	+	+	+	+	+	+	+	+	+	+	+	+	+	6	2
GSSR-150	+	+	+	+	+	+	+	+	+	+	-	-	+	+	+	-	-	+	+	-	-	-	-	1	1
GSSR-151	+	+	+	+	+	+	+	+	+	-	-	-	+	-	+	-	-	-	-	+	-	-	-	4	2
GSSR-152	+	+	+	+	+	+	+	+	+	+	+	+	+	+	+	-	-	+	-	nd	-	nd	nd	3	1
GSSR-153	+	-	+	+	+	+	+	+	+	+	+	+	+	+	+	+	+	+	+	+	+	+	-	5	3
GSSR-154	+	+	+	+	+	+	+	+	+	+	+	+	+	+	+	+	+	+	+	+	+	+	+	7	5
GSSR-155	+	+	+	+	+	+	+	+	+	-	-	-	+	-	+	-	-	-	-	-	-	-	-	1	0
GSSR-156	-	+	-	-	-	+	+	-	+	-	-	-	-	-	-	-	-	-	-	-	-	-	-	1	0
GSSR-157	-	-	-	?	-	-	-	-	-	+	+	-	-	+	-	-	-	+	-	-	-	-	-	4	2
GSSR-158	+	+	+	+	+	+	+	+	-	-	-	-	+	+	+	+	-	+	+	-	-	+	+	2	2
BSSR-1	+	+	+	+	+	+	+	+	+	+	+	-	-	+	-	+	+	+	+	+	+	+	+	2	1
BSSR-3	+	+	+	+	+	+	+	+	+	+	-	-	+	+	-	-	-	-	-	-	-	-	+	1	1
BSSR-4	+	+	+	+	+	+	+	+	-	+	-	+	-	+	-	+	+	-	-	+	-	-	+	3	1
BSSR-5	+	+	+	+	-	+	+	+	+	+	-	+	-	+	+	-	+	+	+	-	+	+	+	1	1
BSSR-6	+	+	+	+	+	+	+	-	+	+	-	+	+	+	+	+	+	+	+	+	+	+	+	3	1
BSSR-7	-	+	+	+	+	-	+	-	-	-	-	-	-	+	-	-	-	+	-	-	-	-	-	1	1
BSSR-8	-	+	+	+	+	+	-	-	+	+	+	+	+	+	+	+	+	+	+	+	+	+	+	1	1
BSSR-9	+	+	+	+	+	+	+	+	+	+	-	-	+	-	-	-	-	-	-	-	-	-	-	1	0
BSSR-10	+	+	+	+	+	+	+	+	+	-	-	-	-	+	-	+	-	-	-	+	-	-	+	1	1
BSSR-11	+	+	+	+	+	+	+	+	+	+	+	+	+	+	+	+	+	+	+	+	+	+	+	1	1
BSSR-12	+	+	+	+	+	+	+	+	+	+	-	+	+	+	+	+	-	-	-	-	-	-	-	1	0
BSSR-13	+	+	+	+	+	+	+	-	+	+	+	-	-	+	-	-	-	+	-	+	+	+	-	2	1
BSSR-14	+	+	-	+	+	+	+	+	+	+	+	+	+	+	+	+	+	+	+	+	+	+	+	5	3
BSSR-15	+	+	+	-	+	-	+	+	-	-	-	-	-	+	-	-	-	-	-	-	-	-	-	1	0
BSSR-16	-	+	+	+	+	+	+	-	-	nd	nd	nd	+	nd	-	nd	nd	nd	nd	nd	nd	nd	nd	nd	nd
BSSR-18	-	+	+	+	+	+	+	+	?	nd	nd	nd	?	nd	-	nd	nd	nd	nd	nd	nd	nd	nd	?	?
BSSR-19	-	+	+	+	+	-	+	-	-	nd	nd	nd	-	nd	-	nd	nd	nd	nd	nd	nd	nd	nd	?	?
BSSR-20	-	-	-	-	-	+	-	-	-	-	-	-	-	-	-	-	-	-	-	-	-	-	-	0	0
BSSR-21	+	+	+	+	+	+	+	+	-	-	-	+	-	+	-	+	-	-	+	-	+	+	+	1	1
BSSR-22	+	+	+	+	+	-	+	-	+	+	+	+	+	+	+	-	-	+	-	+	+	+	+	3	2
BSSR-23	+	+	+	+	+	+	+	+	+	+	-	-	+	+	-	-	-	-	-	-	-	-	-	1	1
BSSR-24	+	+	+	+	+	+	+	+	+	-	+	+	+	+	+	+	+	+	+	+	+	-	+	1	1
BSSR-25	+	+	+	+	+	+	+	+	+	+	+	-	+	+	+	-	+	+	-	+	+	+	+	1	1
BSSR-26	+	+	+	+	+	+	+	+	+	+	+	+	+	+	+	+	-	-	+	+	+	+	+	4	2
BSSR-27	-	-	-	-	-	-	+	-	-	-	-	-	-	-	-	-	-	-	-	-	-	-	-	0	0
BSSR-28	+	+	+	+	+	+	+	+	-	+	+	+	+	+	+	+	-	+	+	+	+	+	+	2	2
BSSR-29	+	+	+	+	+	+	+	+	-	nd	nd	nd	-	nd	-	nd	nd	nd	nd	nd	nd	nd	nd	nd	nd
BSSR-30	+	+	+	+	+	+	+	+	+	+	-	-	+	-	-	-	-	-	-	-	-	-	-	1	0
BSSR-31	-	-	+	+	+	+	+	-	+	+	+	+	+	+	+	+	+	-	+	+	-	+	+	1	1
BSSR-32	+	+	+	+	+	+	+	+	+	-	+	+	+	+	-	-	-	-	-	+	+	-	+	1	1
BSSR-33	-	+	+	+	+	+	+	+	+	+	+	+	+	+	+	+	-	-	-	-	-	-	-	2	0
BSSR-34	-	-	-	-	-	-	-	-	+	+	+	-	+	+	-	-	+	-	+	+	+	+	+	2	2
BSSR-35	+	nd	nd	nd	nd	+	+	+	+	+	+	+	+	+	+	+	+	+	+	+	+	+	+	1	1
BSSR-36	?	+	+	+	+	+	+	+	-	-	-	-	+	-	-	-	-	-	-	-	-	-	-	1	0
BSSR-37	+	+	+	+	+	+	+	+	+	+	-	+	-	+	+	+	-	+	+	+	+	+	+	4	3
BSSR-38	+	+	+	+	+	+	+	+	+	+	+	+	-	+	+	-	+	-	+	+	-	-	-	1	1
BSSR-39	+	+	+	+	+	+	+	+	+	+	+	-	+	+	+	+	+	-	+	+	+	+	+	2	2
BSSR-40	+	+	+	+	+	+	+	+	+	+	+	-	+	+	+	+	+	-	+	+	+	+	+	2	1
BSSR-41	+	+	+	+	+	+	+	+	+	+	+	+	+	+	+	+	+	-	+	+	+	+	+	2	1
BSSR-42	+	+	+	+	+	+	+	+	+	nd	nd	nd	+	nd	+	nd	nd	nd	nd	nd	nd	nd	nd	1	1
BSSR-43	?	?	?	?	?	?	?	?	?	nd	nd	nd	?	nd	?	nd	nd	nd	nd	nd	nd	nd	nd	2	2
BSSR-44	+	+	+	+	+	+	+	+	-	+	+	-	+	+	+	-	+	+	+	+	+	+	+	2	2
BSSR-45	+	+	+	+	+	+	+	+	+	+	+	-	+	+	+	+	+	-	+	+	+	-	+	2	2
BSSR-46	+	+	+	+	+	+	+	+	+	+	+	-	+	-	-	+	-	-	+	+	+	-	+	4	3
BSSR-47	+	-	+	-	+	-	-	+	-	-	-	-	-	-	-	-	-	-	-	-	-	-	-	0	0
BSSR-48	+	+	+	+	+	+	+	+	nd	nd	nd	nd	nd	nd	nd	nd	nd	nd	nd	nd	nd	nd	nd	nd	nd
BSSR-49	+	+	+	+	+	+	+	+	+	+	+	-	+	+	+	+	+	-	+	+	+	+	+	1	1
BSSR-50	+	+	+	+	+	+	+	+	-	nd	nd	nd	-	nd	-	nd	nd	nd	nd	nd	nd	nd	nd	nd	nd
BSSR-51	+	+	+	+	+	+	+	+	+	+	+	-	+	+	+	+	+	-	+	+	+	+	+	1	1
BSSR-52	+	+	-	+	+	+	+	+	+	+	+	-	+	+	+	+	+	-	-	+	+	+	+	2	1
BSSR-53	+	+	+	+	+	+	+	+	+	-	+	-	+	+	+	+	+	-	+	+	+	+	-	3	1
BSSR-54	+	+	+	+	+	+	+	+	+	+	+	+	+	-	-	-	+	+	+	+	+	+	+	2	1
BSSR-55	+	+	+	+	+	+	+	+	+	+	+	+	+	+	-	+	+	-	+	+	+	+	+	1	1
BSSR-56	+	+	+	+	+	+	+	+	-	-	-	-	-	-	-	-	-	-	-	-	-	-	-	0	0
BSSR-57	+	+	+	+	+	+	+	+	+	+	+	+	+	+	+	-	+	+	+	+	+	+	+	1	1
BSSR-58	+	+	+	+	+	-	+	+	-	-	+	+	+	+	-	+	-	-	-	-	-	-	-	1	0
BSSR-59	+	+	+	+	+	+	+	+	+	+	+	-	+	+	+	+	+	-	+	+	+	+	+	3	3
BSSR-60	+	+	+	+	+	+	+	+	+	+	+	+	+	+	+	-	-	-	-	-	-	-	-	1	0
BSSR-61	+	+	+	+	+	+	+	+	+	+	+	-	+	+	-	-	+	-	+	+	+	+	+	2	1
BSSR-62	+	+	+	+	+	+	+	+	+	-	-	-	-	+	-	-	-	-	-	-	-	-	-	1	0
BSSR-63	+	+	+	+	+	+	+	+	+	+	+	+	+	+	+	+	+	+	-	+	-	+	+	1	1
BSSR-64	+	+	+	-	+	+	+	+	+	+	+	-	+	+	-	+	+	-	+	+	+	+	+	1	1
BSSR-65	+	+	+	+	+	+	+	+	+	+	+	+	+	-	+	+	+	-	+	+	+	+	+	1	1
BSSR-66	+	+	+	+	+	+	+	+	nd	nd	nd	nd	nd	-	nd	nd	nd	-	nd	nd	nd	nd	nd	nd	nd
BSSR-67	+	+	+	+	+	-	-	+	+	+	+	-	+	+	+	+	+	-	+	+	+	+	+	1	1
BSSR-68	+	+	+	+	+	+	+	+	+	+	+	-	-	+	+	+	+	-	+	-	+	-	+	1	1
BSSR-69	+	+	+	+	+	+	+	+	+	+	+	+	+	+	+	+	+	-	+	+	+	+	+	1	1
BSSR-70	+	+	+	+	+	+	+	+	+	+	+	-	-	+	+	+	+	-	+	+	+	+	+	1	1
BSSR-71	+	+	+	+	+	+	+	+	?	?	?	?	?	?	?	?	?	?	?	?	?	?	?	?	?
BSSR-72	+	+	+	+	+	+	+	+	-	+	+	-	-	+	+	+	+	-	+	-	+	-	-	6	5
BSSR-73	+	+	+	+	+	+	+	+	+	+	+	-	+	+	+	+	+	-	+	+	+	+	+	2	2
BSSR-74	+	+	+	+	+	+	+	+	+	+	+	-	-	+	-	-	+	-	+	+	+	+	+	2	1
BSSR-75	+	+	+	+	+	+	+	+	+	+	+	+	+	+	+	+	+	-	+	-	+	+	+	4	4
BSSR-76	+	+	+	+	+	+	+	+	-	+	+	+	-	+	+	+	+	-	+	+	+	+	+	3	3
BSSR-77	+	+	+	+	+	+	+	+	+	+	+	-	+	+	-	+	-	-	+	+	+	-	+	1	1
BSSR-78	-	?	?	?	?	?	?	?	?	-	-	-	?	-	?	-	-	-	-	-	-	-	-	?	0
BSSR-79	-	-	+	+	-	-	-	-	-	-	-	-	-	-	-	-	-	-	-	-	-	-	-	0	0
BSSR-80	+	+	+	+	+	+	+	+	+	+	+	-	-	+	+	+	+	-	-	-	-	-	-	2	1
BSSR-81	+	+	+	+	+	+	+	+	+	+	-	-	-	+	-	-	-	-	-	-	-	-	-	1	0
BSSR-82	+	+	+	+	+	+	+	+	-	?	?	?	-	?	-	?	?	?	-	-	-	-	-	?	?
BSSR-83	+	+	+	+	+	-	+	-	-	-	-	-	-	-	-	-	-	-	-	-	-	-	-	0	0
BSSR-84	+	+	+	+	+	-	+	+	?	?	?	?	?	?	?	?	-	-	-	-	-	-	-	?	?
BSSR-85	+	+	+	+	-	-	-	?	+	-	-	-	-	-	-	-	-	-	-	-	-	-	-	1	0
BSSR-86	+	+	+	+	+	+	+	+	+	+	+	-	+	+	+	+	+	-	+	+	+	+	+	2	1
BSSR-87	+	+	+	+	+	+	+	+	+	+	+	+	+	+	+	+	+	-	+	+	+	+	+	1	1
BSSR-88	+	+	+	+	+	-	+	+	+	+	+	-	+	+	+	+	+	-	+	+	-	+	+	1	1
BSSR-89	+	+	+	+	+	+	+	+	+	+	+	-	+	+	-	+	-	-	-	-	-	-	-	2	0
BSSR-90	+	+	+	+	+	+	+	+	+	+	+	-	-	+	+	+	+	-	-	+	+	+	?	2	1
BSSR-91	+	+	+	+	+	+	+	+	+	+	+	+	+	+	+	+	+	+	+	+	+	+	+	3	3
BSSR-92	+	+	+	+	+	+	+	+	-	+	-	-	-	+	+	-	-	-	-	+	+	+	-	1	1
BSSR-93	+	+	+	+	+	+	+	+	+	+	+	-	+	+	+	+	+	-	+	+	+	+	+	2	2
BSSR-94	+	+	+	+	+	+	+	+	+	+	+	+	+	+	+	+	+	-	+	+	+	+	+	3	2
BSSR-95	+	+	+	+	+	+	+	+	+	+	-	-	+	+	-	-	-	-	-	-	-	-	-	1	0
BSSR-96	+	+	+	+	+	+	+	+	+	+	+	+	+	+	+	+	+	+	+	+	+	+	+	1	1
BSSR-97	+	+	+	+	+	+	+	+	-	?	?	?	-	?	+	?	?	?	?	?	?	?	?	?	?
BSSR-98	-	-	-	nd	-	-	-	-	-	-	-	-	-	-	-	-	-	-	-	-	-	-	-	0	0
BSSR-99	+	+	+	+	+	+	+	+	+	+	+	-	-	+	+	+	-	-	+	+	+	+	+	2	2
BSSR-100	+	+	+	+	+	+	+	+	+	+	+	+	-	+	+	-	-	-	+	+	+	-	+	3	3
BSSR-101	-	-	-	+	+	+	-	-	-	-	-	-	-	-	-	-	-	-	-	-	-	-	-	0	0
BSSR-102	+	+	+	+	+	+	+	+	+	+	-	-	-	+	-	-	-	-	-	-	-	-	-	2	0
BSSR-103	+	+	+	+	+	+	+	+	+	+	+	-	-	+	+	-	+	-	+	+	+	+	+	2	2
BSSR-104	+	+	+	+	+	+	+	+	?	?	?	-	-	-	?	?	?	?	?	-	-	?	?	?	?
BSSR-105	?	+	+	+	+	+	+	?	+	-	-	-	-	-	-	-	-	-	-	-	-	-	-	1	0
BSSR-106	+	+	+	+	+	+	+	+	+	+	+	+	+	+	+	-	+	-	+	+	+	+	+	1	1
BSSR-107	+	+	+	+	+	+	+	+	nd	nd	nd	nd	nd	nd	nd	nd	nd	nd	nd	nd	nd	nd	nd	nd	nd
BSSR-108	+	+	+	+	+	+	+	+	+	+	+	+	-	+	+	+	-	-	-	-	-	+	+	2	2
BSSR-109	+	+	+	+	+	+	+	+	+	+	-	-	+	+	-	-	+	-	-	+	+	+	+	2	1
BSSR-110	+	+	+	+	+	+	+	-	-	+	+	-	+	+	+	-	+	-	+	+	+	-	+	2	2
BSSR-111	+	+	+	+	+	+	+	+	+	+	+	+	-	+	+	-	+	-	-	-	-	+	+	4	2
BSSR-112	+	+	+	+	+	+	+	+	+	+	+	-	+	+	+	+	-	+	+	+	+	-	-	6	4
BSSR-113	+	+	+	+	+	+	+	+	-	-	+	-	+	+	+	+	+	-	+	+	+	+	+	1	1
BSSR-114	+	-	+	+	+	+	+	+	nd	nd	nd	nd	nd	nd	nd	nd	nd	nd	nd	nd	nd	nd	nd	nd	nd
BSSR-115	+	+	+	+	+	+	+	+	-	+	-	-	-	+	-	+	+	+	+	+	+	-	+	3	3
BSSR-116	+	+	+	+	+	+	+	+	+	+	+	+	+	-	-	+	+	+	+	+	+	+	+	3	1
BSSR-117	+	+	+	+	+	+	+	+	+	+	-	+	+	+	+	+	+	+	-	+	+	+	+	3	3
BSSR-118	+	+	+	+	+	+	+	+	+	+	+	-	-	+	-	-	-	-	+	+	+	+	+	1	1
BSSR-119	+	+	+	+	+	+	+	+	+	+	+	+	+	+	+	+	+	-	+	+	+	+	+	2	2
BSSR-120	+	+	+	+	+	-	+	+	+	+	-	-	-	+	+	-	+	-	+	-	-	-	+	4	2
BSSR-121	+	+	+	+	+	+	+	+	+	+	+	+	+	+	+	+	+	-	-	+	+	+	+	1	1
BSSR-122	nd	+	+	+	+	+	+	nd	-	-	-	-	-	-	-	-	-	-	-	-	-	-	-	0	0
BSSR-123	+	+	+	+	+	+	+	+	+	-	-	-	-	-	+	-	-	-	-	-	-	-	-	2	0
BSSR-124	+	+	+	+	+	+	+	-	+	+	+	-	+	-	-	-	-	-	-	-	-	+	+	1	1
BSSR-125	+	+	+	+	+	+	+	+	+	-	-	-	-	+	-	-	-	-	-	-	+	+	-	4	2
BSSR-126	+	+	+	+	+	+	+	+	+	-	-	-	-	+	-	-	-	-	-	-	-	-	-	1	0
BSSR-127	+	+	+	+	+	+	+	+	-	?	?	?	-	?	-	?	?	?	?	?	?	?	?	?	?
BSSR-128	+	-	-	-	-	+	-	-	-	?	?	?	-	?	-	?	?	?	?	?	?	?	?	?	?
BSSR-129	+	+	+	+	+	+	+	+	-	-	-	-	-	+	-	-	-	-	-	-	-	-	-	1	0
BSSR-130	+	+	+	+	+	+	+	+	+	+	+	+	+	+	+	+	+	-	+	+	+	+	+	2	1
BSSR-131	+	+	+	+	+	+	+	+	+	+	-	-	-	-	-	-	-	-	-	-	-	-	-	1	0
BSSR-132	+	+	+	+	+	+	+	+	-	+	+	+	+	+	+	+	-	-	-	-	-	-	-	2	0
BSSR-133	+	+	+	+	+	+	+	+	+	+	+	+	+	-	-	+	-	+	-	+	+	+	+	1	1
BSSR-134	+	+	+	+	+	+	+	+	-	?	?	?	+	?	+	?	?	?	?	?	?	?	?	?	?
BSSR-135	-	-	?	-	-	-	-	-	-	+	+	-	-	+	-	+	-	-	-	-	-	-	-	2	0
BSSR-136	-	-	-	?	-	?	-	-	-	-	-	-	-	-	-	-	-	-	-	-	-	-	-	0	0
BSSR-137	+	+	+	+	+	+	+	-	+	+	+	+	+	+	+	+	+	-	+	+	+	-	+	1	1
BSSR-138	+	+	+	+	+	+	+	+	+	+	+	-	-	+	-	-	-	-	-	+	+	+	-	2	2
BSSR-139	+	+	+	+	+	+	+	+	+	+	+	+	+	+	+	+	+	+	+	+	+	+	+	1	1
BSSR-140	+	+	+	+	+	+	+	+	+	+	+	-	-	+	+	+	+	-	+	+	+	+	+	2	2
BSSR-141	+	-	+	-	+	+	+	+	+	+	+	+	+	+	+	+	+	-	+	+	+	+	+	1	1
BSSR-142	+	+	+	+	-	-	+	+	-	?	?	?	-	?	-	?	?	?	?	?	?	?	?	?	?
BSSR-143	+	+	+	+	+	+	+	+	nd	nd	nd	nd	nd	nd	nd	nd	nd	nd	nd	nd	nd	nd	nd	nd	nd
BSSR-144	+	+	+	+	+	+	+	+	-	+	+	-	-	+	+	-	+	-	+	+	+	+	+	1	1
BSSR-145	+	+	+	+	+	+	+	+	+	+	+	-	+	+	+	+	+	-	+	+	+	+	+	2	1
BSSR-146	+	+	+	+	+	+	+	+	-	?	?	?	-	?	?	-	?	?	?	?	?	?	?	?	?

## Sheet: Table S5 - Accs. for diversity 
Table S5 - Daucus carota accessions used for analysis of SSR genetic diversity
Ref. no.*	Root Type	Cultivar type	Root color	Root type	Species / Subspecies	Origin	Seed source
	Long Red Surrey	OP	Or	1	D. carota ssp. sativus	Europe	HRIGRU 6102
	Long Red	OP	Or	1	D. carota ssp. sativus	Europe	PI 193506
	Bellot	OP	Or	2	D. carota ssp. sativus	Europe	Vilmorin
	Early Horn	OP	Or	2	D. carota ssp. sativus	Europe	Bountiful Garden Seeds
	Champ Scarlet Horn	OP	Or	2	D. carota ssp. sativus	Europe	HRIGRU 3971
	Duwicker	OP	Or	2	D. carota ssp. sativus	Europe	HRIGRU 9308
	Add Early Half Long			3	D. carota ssp. sativus
	James Scarlet Intermediate	OP	Or	4	D. carota ssp. sativus	Europe	HRIGRU 6100
	Gelbe Lobbericher	OP	Y	5	D. carota ssp. sativus	Europe	HRIGRU 3922
	Yellow Belgium	OP	Y	5	D. carota ssp. sativus	Europe	Sun Seeds
	Lobbericher	OP	Y	5	D. carota ssp. sativus	Europe	Pioneer Hi-bred Nederland B.V.
	Parijse Markt	OP	Or	6	D. carota ssp. sativus	Europe	HRIGRU 9297
	Amsterdam Forcing	OP	Or	7	D. carota ssp. sativus	Europe	HRIGRU 5477
	De La Halle	OP	Or	8	D. carota ssp. sativus	Europe	HRIGRU 6091
	Scarlet Nantes	OP	Or	8	D. carota ssp. sativus	Europe	Garden City Seeds
	Add Oxheart			9	D. carota ssp. sativus
	Danvers 126	OP	Or	10	D. carota ssp. sativus	Europe	Alf Christiansen Seeds
	Danvers 126	OP	Or	10	D. carota ssp. sativus	Europe	Asgrow Seeds
	Yates Western Red	OP	Or	10	D. carota ssp. sativus	Europe	USDA 535–2
	Flakkeer Regol	OP	Or	11	D. carota ssp. sativus	Europe	Ohlsens Enke Vegetable Seeds
	Autumn King	OP	Or	11	D. carota ssp. sativus	Europe	Crookham Seeds
	Camberly	OP	Or	11	D. carota ssp. sativus	Europe	Garden City Seeds
	Witte Wortel	OP	W	11	D. carota ssp. sativus	Europe	HRIGRU 9326
	Altringham	OP	Or	12	D. carota ssp. sativus	Europe	HRIGRU 12400
	Add Chantenay			13	D. carota ssp. sativus
	B0493	Inbred	Or	14	D. carota ssp. sativus	USA	USDA
	Imperator Long Type	OP	Or	14	D. carota ssp. sativus	USA	Sun Seeds
	Berlicum Normal	OP	Or	15	D. carota ssp. sativus	Europe	HRIGRU 11157
	Croatia Yellow	OP	Y	15	D. carota ssp. sativus	Europe	Garden City Seeds
	Kuroda	OP	Or	16	D. carota ssp. sativus	Japan	Peto Seeds
	Brasilia 1091	OP	Or	17	D. carota ssp. sativus	Brasil	USDA 58903
	Kintoki	OP	R	18	D. carota ssp. sativus	Japan	HRIGRU 7174
	add			19	D. carota ssp. sativus	China
	add			19	D. carota ssp. sativus	Korea
	add			19	D. carota ssp. sativus	India
	add			19	D. carota ssp. sativus	Pakistan
	add			19	D. carota ssp. sativus	Pakistan
	add			20	D. carota ssp. sativus	Afghanistan
	add			20	D. carota ssp. sativus	Afghanistan
	Karanchitugay	OP	Or	20	D. carota ssp. sativus	Uzbekistan	Ames 27414
	Chorsu 3	OP	Y	20	D. carota ssp. sativus	Uzbekistan	Ames 27400
	add			21	D. carota ssp. sativus	Iran
	Eregli	OP	POr	21	D. carota ssp. sativus	Turkey	A. Ipek
	Dalaman	OP	Y	21	D. carota ssp. sativus	Turkey	PI 652374
	Homs 2	OP	P	21	D. carota ssp. sativus	Syria	USDA 75542
	add			22	D. carota ssp. sativus	Egypt
	add			22	D. carota ssp. sativus	Tunisia
	add			22	D. carota ssp. sativus	Morroco
	Wild carrot		W	Wild	D. carota ssp. carota	Argentina	ECMC car 6
	Wild carrot		W	Wild	D. carota ssp. carota	USA	P. W. Simon EB2 C
	Add		W	Wild	D. carota ssp. carota	Canada
	Add		W	Wild	D. carota ssp. carota	Denmark
	Add		W	Wild	D. carota ssp. carota	Italy
	Wild carrot		W	Wild	D. carota ssp. carota	Portugal	Ames 26378
	Wild carrot		W	Wild	D. carota ssp. carota	Greece	PI 652313
	Add		W	Wild	D. carota ssp. carota	Tunisia
	Wild carrot		W	Wild	D. carota ssp. carota	Turkey	PI 652409
	Add		W	Wild	D. carota ssp. carota	Syria
	Wild carrot		W	Wild	D. carota ssp. carota	Uzbekistan	Ames 27408
			W	Wild	D. carota ssp. carota	Afghanistan
			W	Wild	D. carota ssp. carota	Pakistan
	Wild carrot		W	Wild	D. carota ssp. azoricus	France	HRIGRU 6667
	Add				D. carota ssp. commutatus
	Wild carrot		W	Wild	D. carota ssp. drepanensis	Great Britain	HRIGRU 6668
	Add				D. carota ssp. gadeceai
	Add				D. carota ssp. gingidium
	Add				D. carota ssp. gummifer
	Wild carrot		W	Wild	D. carota ssp. hispanicus	Germany	HRIGRU 8252
					D. carota ssp. major
					D. carota ssp. maritimus
					D. carota ssp. maximus
* Reference numbers are those shown in figure 4
OP = open pollinated; Inbred = inbred line
Root color: Or = orange; P = purple; POr = purple orange; PY = purple yellow; R = red; W = white; Y = yellow.
Root type : 1 = Long Orange; 2 = Early Short Horn; 3 = Early Half Long Horn; 4 = Late Half Long Horn; 5 = Yellow Belgian; 6 = Paris Market; 7 = Amsterdam Forcing; 8 = Nantes;
9 = Oxheart; 10 = Danvers; 11 = Flakkee; 12 = Altringham;13 = Chantenay; 14 = Imperator; 15 = Berlicum; 16 = Kuroda; 17 = Brasilia; 18 = Kintoki. Illustrated by Rubatzky et al. (1999).
Regional Open-Pollinated Local types: 19 = Asian; 20 = Central Asian; 21 = Middle Eastern; 22 = North African
HRIGRU = Horticultural Research Institute, Genetic Resources Unit, Wellesborune, United Kingdom.
USDA = United States Department of Agriculture
